# Supplementary material for: Diethyl 2,6-(2,4-dichloro­phen­yl)-4,8-dioxo-2,3,6,7-tetra­hydro-1H,5H-2,3a,4a,6,7a,8a-hexa­azacyclo­penta­[def]fluorene-8b,8c-dicarboxyl­ate
Source: Acta Crystallogr Sect E Struct Rep Online. 2009 Mar 6;65(Pt 4):o674. doi: 10.1107/S1600536809005157 (PMC2968845; doi:10.1107/S1600536809005157)
Supplement: Supplementary file 1 [file e-65-0o674-sup1.cif]

##############################################################################
###                                                                        ###
###        Electronic paper (Acta Crystallographica Section E)             ###
###                                                                        ###
##############################################################################
#                                                                            #
# This CIF contains the data in a paper accepted for publication in Acta     #
# Crystallographica Section E. It conforms to the requirements of Notes      #
# for Authors for Section E, and has been peer reviewed under the auspices   #
# of the IUCr Commission on Journals.                                        #
#                                                                            #
# Full details of the Crystallographic Information File format               #
# are given in the paper "The Crystallographic Information File (CIF):       #
# a New Standard Archive File for Crystallography" by S. R. Hall, F. H.      #
# Allen and I. D. Brown [Acta Cryst. (1991), A47, 655-685].                  #
#                                                                            #
# The current version of the core CIF dictionary is obtainable from          #
# ftp://ftp.iucr.org/pub/cif_core.dic. The current version number is 2.4.    #
#                                                                            #
# Software is freely available for graphical display of the structure(s) in  #
# this CIF.  For information consult the CIF home page http://www.iucr.org/  #
# cif/home.html                                                              #
#                                                                            #
# This file may be used for bona fide research purposes within the           #
# scientific community so long as proper attribution is given to the journal # 
# article from which it was obtained.                                        #
#                                                                            #
##############################################################################
                                             
data_I
_audit_creation_method     SHELXL-97
_chemical_name_systematic
;
Diethyl
2,6-(2,4-dichlorophenyl)-4,8-dioxo-2,3,6,7-tetrahydro-1<i>H</i>,5<i>H</i>-
2,3a,4a,6,7a,8a-hexaazacyclopenta[def]fluorene-8b,8c-dicarboxylate
;
_chemical_name_common     ?
_chemical_formula_moiety     'C28 H28 Cl4 N6 O6'
_chemical_formula_sum     'C28 H28 Cl4 N6 O6'
_chemical_formula_iupac     'C28 H28 Cl4 N6 O6'
_chemical_formula_weight     686.36
_chemical_melting_point     ?
_symmetry_cell_setting     Monoclinic
_symmetry_space_group_name_H-M     'P 21/n'
_symmetry_space_group_name_Hall     '-P 2yn'
loop_
    _symmetry_equiv_pos_as_xyz
    'x, y, z'
    '-x+1/2, y+1/2, -z+1/2'
    '-x, -y, -z'
    'x-1/2, -y-1/2, z-1/2'
_cell_length_a     10.0030(11)
_cell_length_b     27.1742(15)
_cell_length_c     11.2427(2)
_cell_angle_alpha     90.00
_cell_angle_beta     93.716(4)
_cell_angle_gamma     90.00
_cell_volume     3049.6(4)
_cell_formula_units_Z     4
_cell_measurement_reflns_used     7626
_cell_measurement_theta_min     2.25
_cell_measurement_theta_max     24.49
_cell_measurement_temperature     292(2)
_exptl_crystal_description     block
_exptl_crystal_colour     colorless
_exptl_crystal_size_max     0.20
_exptl_crystal_size_mid     0.20
_exptl_crystal_size_min     0.10
_exptl_crystal_density_diffrn     1.495
_exptl_crystal_density_meas     ?
_exptl_crystal_density_method     'not measured'
_exptl_crystal_F_000     1416
_exptl_absorpt_coefficient_mu     0.441
_exptl_absorpt_correction_type     multi-scan
_exptl_absorpt_process_details     '(SADABS; Sheldrick,1996)'
_exptl_absorpt_correction_T_min     0.9069
_exptl_absorpt_correction_T_max     0.9572
_exptl_special_details
;
;
_diffrn_ambient_temperature     292(2)
_diffrn_radiation_type     MoK\a
_diffrn_radiation_wavelength     0.71073
_diffrn_radiation_source     'fine-focus sealed tube'
_diffrn_radiation_monochromator     graphite
_diffrn_measurement_device_type     'Bruker SMART 4K CCD area-detector'
_diffrn_measurement_method     '\f and \w'
_diffrn_detector_area_resol_mean     ?
_diffrn_reflns_number     24973
_diffrn_reflns_av_R_equivalents     0.0596
_diffrn_reflns_av_sigmaI/netI     0.0440
_diffrn_reflns_theta_min     1.50
_diffrn_reflns_theta_max     25.00
_diffrn_reflns_theta_full     25.00
_diffrn_measured_fraction_theta_max     0.987
_diffrn_measured_fraction_theta_full     0.987
_diffrn_reflns_limit_h_min     -11
_diffrn_reflns_limit_h_max     11
_diffrn_reflns_limit_k_min     -32
_diffrn_reflns_limit_k_max     32
_diffrn_reflns_limit_l_min     -13
_diffrn_reflns_limit_l_max     13
_diffrn_standards_number     ?
_diffrn_standards_interval_count     ?
_diffrn_standards_interval_time     ?
_diffrn_standards_decay_%     ?
_refine_special_details
;
Refinement of <i>F</i>\^2\^ against ALL reflections. The weighted
<i>R</i>-factor <i>wR</i> and goodness of fit <i>S</i> are based on
<i>F</i>\^2\^, conventional <i>R</i>-factors <i>R</i> are based on <i>F</i>,
with <i>F</i> set to zero for negative <i>F</i>\^2\^. The threshold expression
of <i>F</i>\^2\^ > \s(<i>F</i>\^2\^) is used only for calculating
<i>R</i>-factors(gt) <i>etc</i>. and is not relevant to the choice of
reflections for refinement. <i>R</i>-factors based on <i>F</i>\^2\^ are
statistically about twice as large as those based on <i>F</i>, and <i>R</i>-
factors based on ALL data will be even larger.
;
_reflns_number_total     5308
_reflns_number_gt     3773
_reflns_threshold_expression     I>2\s(I)
_refine_ls_structure_factor_coef     Fsqd
_refine_ls_matrix_type     full
_refine_ls_R_factor_all     0.0951
_refine_ls_R_factor_gt     0.0629
_refine_ls_wR_factor_gt     0.1627
_refine_ls_wR_factor_ref     0.1786
_refine_ls_goodness_of_fit_ref     1.063
_refine_ls_restrained_S_all     1.114
_refine_ls_number_reflns     5308
_refine_ls_number_parameters     439
_refine_ls_number_restraints     0
_refine_ls_hydrogen_treatment     constr
_refine_ls_weighting_scheme     calc
_refine_ls_weighting_details
         'calc w=1/[\s^2^(Fo^2^)+(0.0927P)^2^+1.4271P] where P=(Fo^2^+2Fc^2^)/3'
_atom_sites_solution_hydrogens     geom
_atom_sites_solution_primary     direct
_atom_sites_solution_secondary     difmap
_refine_ls_shift/su_max     0.000
_refine_ls_shift/su_mean     0.000
_refine_diff_density_max     0.467
_refine_diff_density_min     -0.381
_refine_ls_extinction_method     none
_refine_ls_extinction_coef     ?
loop_
    _atom_type_symbol
    _atom_type_description
    _atom_type_scat_dispersion_real
    _atom_type_scat_dispersion_imag
    _atom_type_scat_source
    'C' 'C' 0.0033 0.0016
                         'International Tables Vol C Tables 4.2.6.8 and 6.1.1.4'
    'H' 'H' 0.0000 0.0000
                         'International Tables Vol C Tables 4.2.6.8 and 6.1.1.4'
    'N' 'N' 0.0061 0.0033
                         'International Tables Vol C Tables 4.2.6.8 and 6.1.1.4'
    'O' 'O' 0.0106 0.0060
                         'International Tables Vol C Tables 4.2.6.8 and 6.1.1.4'
    'Cl' 'Cl' 0.1484 0.1585
                         'International Tables Vol C Tables 4.2.6.8 and 6.1.1.4'
_computing_data_collection     'SMART (Bruker, 2001)'
_computing_cell_refinement     'SAINT (Bruker, 2001)'
_computing_data_reduction     'SAINT (Bruker, 2001)'
_computing_structure_solution     'SHELXS97 (Sheldrick, 2008)'
_computing_structure_refinement     'SHELXL97 (Sheldrick, 2008)'
_computing_molecular_graphics     'SHELXTL (Sheldrick, 2008)'
_computing_publication_material     'SHELXTL (Sheldrick, 2008)'
loop_
    _atom_site_type_symbol
    _atom_site_label
    _atom_site_fract_x
    _atom_site_fract_y
    _atom_site_fract_z
    _atom_site_U_iso_or_equiv
    _atom_site_adp_type
    _atom_site_calc_flag
    _atom_site_refinement_flags
    _atom_site_occupancy
    _atom_site_disorder_assembly
    _atom_site_disorder_group
    C C1 0.5525(4) 0.12607(15) 0.4170(3) 0.0593(9) Uani d . 1 . .
    C C2 0.4750(4) 0.08583(14) 0.4444(3) 0.0608(10) Uani d . 1 . .
    C C3 0.4554(5) 0.04567(16) 0.3692(4) 0.0761(12) Uani d . 1 . .
    H H3 0.4033 0.0190 0.3893 0.091 Uiso calc R 1 . .
    C C4 0.5181(6) 0.0474(2) 0.2614(4) 0.0884(15) Uani d . 1 . .
    C C5 0.5934(6) 0.0862(2) 0.2305(4) 0.0938(16) Uani d . 1 . .
    H H5 0.6324 0.0867 0.1577 0.113 Uiso calc R 1 . .
    C C6 0.6112(5) 0.12488(19) 0.3089(4) 0.0811(13) Uani d . 1 . .
    H H6 0.6646 0.1512 0.2885 0.097 Uiso calc R 1 . .
    C C7 0.5659(4) 0.17040(14) 0.4962(3) 0.0621(10) Uani d . 1 . .
    H H7A 0.5834 0.1601 0.5783 0.074 Uiso calc R 1 . .
    H H7B 0.6408 0.1903 0.4739 0.074 Uiso calc R 1 . .
    C C8 0.4272(4) 0.22419(13) 0.3692(3) 0.0552(9) Uani d . 1 . .
    H H8A 0.4960 0.2491 0.3636 0.066 Uiso calc R 1 . .
    H H8B 0.4363 0.2005 0.3055 0.066 Uiso calc R 1 . .
    C C9 0.4369(4) 0.23568(15) 0.5801(3) 0.0591(9) Uani d . 1 . .
    H H9A 0.4505 0.2197 0.6570 0.071 Uiso calc R 1 . .
    H H9B 0.5070 0.2600 0.5735 0.071 Uiso calc R 1 . .
    C C10 0.2018(4) 0.24165(12) 0.6322(3) 0.0495(8) Uani d . 1 . .
    C C11 0.1878(4) 0.21790(12) 0.3179(3) 0.0495(8) Uani d . 1 . .
    C C12 0.2615(4) 0.27858(12) 0.4541(3) 0.0509(8) Uani d . 1 . .
    C C13 0.3251(5) 0.33054(15) 0.4367(4) 0.0720(11) Uani d . 1 A .
    C C14 0.3744(8) 0.4047(2) 0.5355(7) 0.108(3) Uani d PD 0.784(16) A 1
    H H14A 0.4630 0.3988 0.5082 0.129 Uiso calc PR 0.784(16) A 1
    H H14B 0.3838 0.4158 0.6177 0.129 Uiso calc PR 0.784(16) A 1
    C C15 0.3013(12) 0.4432(3) 0.4579(9) 0.121(4) Uani d PD 0.784(16) A 1
    H H15A 0.3001 0.4332 0.3759 0.182 Uiso calc PR 0.784(16) A 1
    H H15B 0.3466 0.4742 0.4676 0.182 Uiso calc PR 0.784(16) A 1
    H H15C 0.2110 0.4464 0.4811 0.182 Uiso calc PR 0.784(16) A 1
    C C14' 0.274(2) 0.4048(4) 0.4613(15) 0.18(2) Uani d PD 0.216(16) A 2
    H H14C 0.1858 0.4180 0.4739 0.212 Uiso calc PR 0.216(16) A 2
    H H14D 0.2793 0.3989 0.3766 0.212 Uiso calc PR 0.216(16) A 2
    C C15' 0.382(4) 0.4420(7) 0.505(3) 0.110(12) Uani d PD 0.216(16) A 2
    H H15D 0.4687 0.4302 0.4855 0.165 Uiso calc PR 0.216(16) A 2
    H H15E 0.3809 0.4460 0.5896 0.165 Uiso calc PR 0.216(16) A 2
    H H15F 0.3650 0.4732 0.4665 0.165 Uiso calc PR 0.216(16) A 2
    C C16 0.1056(4) 0.27423(12) 0.4550(3) 0.0484(8) Uani d . 1 . .
    C C17 0.0320(4) 0.32152(14) 0.4156(3) 0.0631(10) Uani d . 1 B .
    C C18 -0.1608(16) 0.3697(5) 0.4237(8) 0.092(4) Uani d PD 0.63(2) B 1
    H H18A -0.2273 0.3556 0.3669 0.110 Uiso calc PR 0.63(2) B 1
    H H18B -0.1103 0.3943 0.3832 0.110 Uiso calc PR 0.63(2) B 1
    C C19 -0.2273(14) 0.3923(5) 0.5272(9) 0.100(4) Uani d PD 0.63(2) B 1
    H H19A -0.2769 0.3674 0.5662 0.150 Uiso calc PR 0.63(2) B 1
    H H19B -0.2871 0.4179 0.4986 0.150 Uiso calc PR 0.63(2) B 1
    H H19C -0.1602 0.4058 0.5827 0.150 Uiso calc PR 0.63(2) B 1
    C C18' -0.1345(16) 0.3784(5) 0.470(3) 0.125(10) Uani d PD 0.37(2) B 2
    H H18C -0.1157 0.3957 0.3975 0.149 Uiso calc PR 0.37(2) B 2
    H H18D -0.1047 0.3985 0.5381 0.149 Uiso calc PR 0.37(2) B 2
    C C19' -0.2851(13) 0.3666(8) 0.472(2) 0.099(7) Uani d PD 0.37(2) B 2
    H H19D -0.3091 0.3423 0.4126 0.149 Uiso calc PR 0.37(2) B 2
    H H19E -0.3363 0.3960 0.4559 0.149 Uiso calc PR 0.37(2) B 2
    H H19F -0.3037 0.3541 0.5492 0.149 Uiso calc PR 0.37(2) B 2
    C C20 -0.0401(4) 0.22538(12) 0.5846(3) 0.0521(8) Uani d . 1 . .
    H H20A -0.0375 0.2113 0.6640 0.063 Uiso calc R 1 . .
    H H20B -0.1189 0.2461 0.5750 0.063 Uiso calc R 1 . .
    C C21 -0.0462(4) 0.20626(13) 0.3782(3) 0.0535(9) Uani d . 1 . .
    H H21A -0.1255 0.2262 0.3604 0.064 Uiso calc R 1 . .
    H H21B -0.0476 0.1795 0.3210 0.064 Uiso calc R 1 . .
    C C22 0.0446(4) 0.14521(12) 0.5236(3) 0.0517(8) Uani d . 1 . .
    H H22A 0.0502 0.1387 0.6086 0.062 Uiso calc R 1 . .
    H H22B 0.1327 0.1552 0.5016 0.062 Uiso calc R 1 . .
    C C23 0.0040(4) 0.09876(12) 0.4576(3) 0.0497(8) Uani d . 1 . .
    C C24 -0.1053(4) 0.07018(12) 0.4858(3) 0.0509(8) Uani d . 1 . .
    C C25 -0.1439(4) 0.02843(13) 0.4219(3) 0.0575(9) Uani d . 1 . .
    H H25 -0.2183 0.0104 0.4414 0.069 Uiso calc R 1 . .
    C C26 -0.0694(4) 0.01411(13) 0.3284(3) 0.0606(10) Uani d . 1 . .
    C C27 0.0420(4) 0.03969(14) 0.3000(3) 0.0647(10) Uani d . 1 . .
    H H27 0.0928 0.0290 0.2386 0.078 Uiso calc R 1 . .
    C C28 0.0779(4) 0.08189(13) 0.3645(3) 0.0610(10) Uani d . 1 . .
    H H28 0.1534 0.0994 0.3451 0.073 Uiso calc R 1 . .
    Cl Cl1 0.39824(13) 0.08382(4) 0.57796(9) 0.0830(4) Uani d . 1 . .
    Cl Cl2 0.4914(2) -0.00226(7) 0.16389(14) 0.1478(8) Uani d . 1 . .
    Cl Cl3 -0.12054(14) -0.03781(4) 0.24604(10) 0.0876(4) Uani d . 1 . .
    Cl Cl4 -0.19505(11) 0.08564(4) 0.60790(8) 0.0677(3) Uani d . 1 . .
    N N1 0.4431(3) 0.19939(10) 0.4851(2) 0.0510(7) Uani d . 1 . .
    N N2 0.3063(3) 0.25959(11) 0.5705(2) 0.0512(7) Uani d . 1 . .
    N N3 0.2952(3) 0.24689(10) 0.3574(2) 0.0501(7) Uani d . 1 . .
    N N4 0.0814(3) 0.25627(9) 0.5739(2) 0.0459(7) Uani d . 1 . .
    N N5 0.0733(3) 0.23663(10) 0.3637(2) 0.0490(7) Uani d . 1 . .
    N N6 -0.0517(3) 0.18581(10) 0.4971(2) 0.0493(7) Uani d . 1 . .
    O O1 0.2128(3) 0.21891(10) 0.72513(19) 0.0629(7) Uani d . 1 . .
    O O2 0.1917(3) 0.18332(10) 0.2502(2) 0.0650(7) Uani d . 1 . .
    O O3 0.3988(4) 0.34020(11) 0.3645(4) 0.1084(13) Uani d D 1 . .
    O O4 0.2940(4) 0.35954(12) 0.5261(3) 0.0995(11) Uani d D 1 . .
    O O5 0.0633(4) 0.34460(12) 0.3319(3) 0.1093(13) Uani d . 1 . .
    O O6 -0.0697(4) 0.33056(11) 0.4754(3) 0.0944(11) Uani d D 1 . .
loop_
    _atom_site_aniso_label
    _atom_site_aniso_U_11
    _atom_site_aniso_U_22
    _atom_site_aniso_U_33
    _atom_site_aniso_U_12
    _atom_site_aniso_U_13
    _atom_site_aniso_U_23
    C1 0.046(2) 0.072(2) 0.060(2) 0.0109(19) 0.0016(17) 0.0043(17)
    C2 0.053(2) 0.072(2) 0.0572(19) 0.013(2) 0.0034(17) 0.0001(17)
    C3 0.083(3) 0.071(3) 0.073(2) 0.008(2) -0.003(2) -0.006(2)
    C4 0.102(4) 0.096(4) 0.066(3) 0.031(3) -0.007(3) -0.018(2)
    C5 0.091(4) 0.123(5) 0.069(3) 0.027(3) 0.026(3) 0.001(3)
    C6 0.068(3) 0.100(3) 0.077(3) 0.014(3) 0.018(2) 0.008(2)
    C7 0.043(2) 0.073(2) 0.069(2) 0.0011(18) -0.0029(17) 0.0057(18)
    C8 0.058(2) 0.058(2) 0.0500(17) -0.0012(18) 0.0086(16) 0.0056(15)
    C9 0.049(2) 0.077(2) 0.0511(18) -0.0035(19) -0.0026(16) -0.0068(17)
    C10 0.058(2) 0.0524(19) 0.0378(15) -0.0023(16) -0.0012(15) -0.0088(13)
    C11 0.063(2) 0.0509(18) 0.0347(14) 0.0051(17) 0.0006(15) 0.0049(13)
    C12 0.060(2) 0.0444(17) 0.0491(16) -0.0005(16) 0.0061(15) 0.0001(13)
    C13 0.080(3) 0.057(2) 0.081(3) -0.004(2) 0.027(2) -0.008(2)
    C14 0.106(6) 0.079(5) 0.140(7) -0.018(5) 0.019(5) -0.031(5)
    C15 0.151(12) 0.105(7) 0.110(7) -0.014(7) 0.030(7) 0.011(5)
    C14' 0.18(5) 0.18(5) 0.17(4) 0.01(4) 0.01(3) 0.00(4)
    C15' 0.11(3) 0.10(3) 0.12(3) 0.00(2) 0.018(19) -0.01(2)
    C16 0.060(2) 0.0430(17) 0.0423(15) 0.0033(16) 0.0027(15) 0.0004(13)
    C17 0.072(3) 0.051(2) 0.066(2) 0.0129(19) 0.000(2) -0.0007(18)
    C18 0.113(11) 0.081(6) 0.081(7) 0.060(6) 0.003(5) 0.018(5)
    C19 0.100(9) 0.103(8) 0.097(6) 0.039(7) 0.011(6) 0.002(5)
    C18' 0.113(19) 0.130(18) 0.13(2) 0.020(14) 0.001(16) -0.001(15)
    C19' 0.097(13) 0.106(14) 0.095(12) 0.011(10) 0.004(10) 0.026(10)
    C20 0.051(2) 0.0533(19) 0.0520(17) 0.0072(16) 0.0061(15) -0.0025(14)
    C21 0.050(2) 0.0559(19) 0.0527(18) 0.0066(17) -0.0107(16) -0.0028(15)
    C22 0.050(2) 0.0482(18) 0.0563(18) 0.0040(15) -0.0042(16) 0.0011(14)
    C23 0.048(2) 0.0466(18) 0.0533(17) 0.0039(16) -0.0074(15) 0.0047(14)
    C24 0.046(2) 0.0503(18) 0.0555(18) 0.0068(16) -0.0051(15) 0.0072(14)
    C25 0.054(2) 0.052(2) 0.065(2) -0.0055(17) -0.0065(18) 0.0079(16)
    C26 0.070(3) 0.0468(19) 0.063(2) 0.0026(18) -0.0148(19) -0.0009(16)
    C27 0.078(3) 0.054(2) 0.063(2) 0.004(2) 0.0075(19) -0.0032(17)
    C28 0.065(3) 0.054(2) 0.064(2) -0.0024(18) 0.0025(18) 0.0014(16)
    Cl1 0.1020(10) 0.0801(7) 0.0695(6) -0.0051(6) 0.0263(6) 0.0059(5)
    Cl2 0.207(2) 0.1358(14) 0.0978(10) 0.0362(13) -0.0166(11) -0.0540(10)
    Cl3 0.1073(10) 0.0689(7) 0.0841(7) -0.0126(6) -0.0125(6) -0.0194(5)
    Cl4 0.0647(7) 0.0725(6) 0.0667(6) 0.0066(5) 0.0095(5) 0.0043(4)
    N1 0.0473(18) 0.0591(17) 0.0463(14) 0.0018(14) 0.0008(12) 0.0033(12)
    N2 0.0467(19) 0.0648(18) 0.0421(13) -0.0064(14) 0.0030(12) -0.0047(12)
    N3 0.059(2) 0.0498(15) 0.0419(13) 0.0031(13) 0.0039(12) 0.0020(11)
    N4 0.0463(18) 0.0474(14) 0.0440(13) 0.0013(12) 0.0036(12) -0.0033(11)
    N5 0.055(2) 0.0490(15) 0.0422(13) 0.0025(13) -0.0017(13) -0.0004(11)
    N6 0.0467(18) 0.0474(15) 0.0533(14) 0.0034(13) -0.0012(13) -0.0005(12)
    O1 0.0677(18) 0.0818(17) 0.0387(11) -0.0032(14) -0.0007(11) 0.0032(11)
    O2 0.079(2) 0.0672(16) 0.0484(12) 0.0052(14) 0.0034(12) -0.0155(12)
    O3 0.140(4) 0.0620(19) 0.132(3) -0.016(2) 0.075(3) 0.0008(18)
    O4 0.114(3) 0.0619(18) 0.128(3) -0.0258(19) 0.047(2) -0.0256(19)
    O5 0.140(3) 0.082(2) 0.109(2) 0.032(2) 0.025(2) 0.045(2)
    O6 0.110(3) 0.074(2) 0.101(2) 0.047(2) 0.026(2) 0.0228(17)
_geom_special_details
;
All e.s.d.'s (except the e.s.d. in the dihedral angle between two l.s. planes)
are estimated using the full covariance matrix. The cell e.s.d.'s are taken
into account individually in the estimation of e.s.d.'s in distances, angles
and torsion angles; correlations between e.s.d.'s in cell parameters are only
used when they are defined by crystal symmetry. An approximate (isotropic)
treatment of cell e.s.d.'s is used for estimating e.s.d.'s involving l.s.
planes.
;
loop_
    _geom_bond_atom_site_label_1
    _geom_bond_atom_site_label_2
    _geom_bond_site_symmetry_2
    _geom_bond_distance
    _geom_bond_publ_flag
    C1 C6 . 1.384(6) ?
    C1 C2 . 1.387(5) ?
    C1 C7 . 1.499(5) ?
    C2 C3 . 1.387(5) ?
    C2 Cl1 . 1.731(4) ?
    C3 C4 . 1.401(7) ?
    C3 H3 . 0.9300 ?
    C4 C5 . 1.354(7) ?
    C4 Cl2 . 1.749(5) ?
    C5 C6 . 1.375(7) ?
    C5 H5 . 0.9300 ?
    C6 H6 . 0.9300 ?
    C7 N1 . 1.458(4) ?
    C7 H7A . 0.9700 ?
    C7 H7B . 0.9700 ?
    C8 N3 . 1.456(5) ?
    C8 N1 . 1.467(4) ?
    C8 H8A . 0.9700 ?
    C8 H8B . 0.9700 ?
    C9 N2 . 1.456(5) ?
    C9 N1 . 1.458(4) ?
    C9 H9A . 0.9700 ?
    C9 H9B . 0.9700 ?
    C10 O1 . 1.213(4) ?
    C10 N2 . 1.381(5) ?
    C10 N4 . 1.392(4) ?
    C11 O2 . 1.212(4) ?
    C11 N3 . 1.382(4) ?
    C11 N5 . 1.383(4) ?
    C12 N3 . 1.443(4) ?
    C12 N2 . 1.450(4) ?
    C12 C16 . 1.566(5) ?
    C12 C13 . 1.566(5) ?
    C13 O3 . 1.161(5) ?
    C13 O4 . 1.330(5) ?
    C14 O4 . 1.467(6) ?
    C14 C15 . 1.518(8) ?
    C14 H14A . 0.9700 ?
    C14 H14B . 0.9700 ?
    C15 H15A . 0.9600 ?
    C15 H15B . 0.9600 ?
    C15 H15C . 0.9600 ?
    C14' O4 . 1.438(11) ?
    C14' C15' . 1.539(11) ?
    C14' H14C . 0.9700 ?
    C14' H14D . 0.9700 ?
    C15' H15D . 0.9600 ?
    C15' H15E . 0.9600 ?
    C15' H15F . 0.9600 ?
    C16 N4 . 1.457(4) ?
    C16 N5 . 1.469(4) ?
    C16 C17 . 1.532(5) ?
    C17 O5 . 1.189(5) ?
    C17 O6 . 1.279(5) ?
    C18 O6 . 1.494(7) ?
    C18 C19 . 1.508(9) ?
    C18 H18A . 0.9700 ?
    C18 H18B . 0.9700 ?
    C19 H19A . 0.9600 ?
    C19 H19B . 0.9600 ?
    C19 H19C . 0.9600 ?
    C18' O6 . 1.453(10) ?
    C18' C19' . 1.542(11) ?
    C18' H18C . 0.9700 ?
    C18' H18D . 0.9700 ?
    C19' H19D . 0.9600 ?
    C19' H19E . 0.9600 ?
    C19' H19F . 0.9600 ?
    C20 N6 . 1.457(4) ?
    C20 N4 . 1.488(4) ?
    C20 H20A . 0.9700 ?
    C20 H20B . 0.9700 ?
    C21 N6 . 1.452(4) ?
    C21 N5 . 1.471(5) ?
    C21 H21A . 0.9700 ?
    C21 H21B . 0.9700 ?
    C22 N6 . 1.482(4) ?
    C22 C23 . 1.507(4) ?
    C22 H22A . 0.9700 ?
    C22 H22B . 0.9700 ?
    C23 C24 . 1.395(5) ?
    C23 C28 . 1.397(5) ?
    C24 C25 . 1.384(5) ?
    C24 Cl4 . 1.740(4) ?
    C25 C26 . 1.382(6) ?
    C25 H25 . 0.9300 ?
    C26 C27 . 1.369(6) ?
    C26 Cl3 . 1.746(4) ?
    C27 C28 . 1.392(5) ?
    C27 H27 . 0.9300 ?
    C28 H28 . 0.9300 ?
loop_
    _geom_angle_atom_site_label_1
    _geom_angle_atom_site_label_2
    _geom_angle_atom_site_label_3
    _geom_angle_site_symmetry_1
    _geom_angle_site_symmetry_3
    _geom_angle
    _geom_angle_publ_flag
    C6 C1 C2 . . 116.9(4) ?
    C6 C1 C7 . . 120.9(4) ?
    C2 C1 C7 . . 122.1(3) ?
    C3 C2 C1 . . 122.9(4) ?
    C3 C2 Cl1 . . 116.8(3) ?
    C1 C2 Cl1 . . 120.2(3) ?
    C2 C3 C4 . . 116.6(5) ?
    C2 C3 H3 . . 121.7 ?
    C4 C3 H3 . . 121.7 ?
    C5 C4 C3 . . 122.4(4) ?
    C5 C4 Cl2 . . 120.4(4) ?
    C3 C4 Cl2 . . 117.2(5) ?
    C4 C5 C6 . . 118.8(5) ?
    C4 C5 H5 . . 120.6 ?
    C6 C5 H5 . . 120.6 ?
    C5 C6 C1 . . 122.4(5) ?
    C5 C6 H6 . . 118.8 ?
    C1 C6 H6 . . 118.8 ?
    N1 C7 C1 . . 109.9(3) ?
    N1 C7 H7A . . 109.7 ?
    C1 C7 H7A . . 109.7 ?
    N1 C7 H7B . . 109.7 ?
    C1 C7 H7B . . 109.7 ?
    H7A C7 H7B . . 108.2 ?
    N3 C8 N1 . . 108.7(3) ?
    N3 C8 H8A . . 109.9 ?
    N1 C8 H8A . . 109.9 ?
    N3 C8 H8B . . 109.9 ?
    N1 C8 H8B . . 109.9 ?
    H8A C8 H8B . . 108.3 ?
    N2 C9 N1 . . 109.2(3) ?
    N2 C9 H9A . . 109.8 ?
    N1 C9 H9A . . 109.8 ?
    N2 C9 H9B . . 109.8 ?
    N1 C9 H9B . . 109.8 ?
    H9A C9 H9B . . 108.3 ?
    O1 C10 N2 . . 125.7(3) ?
    O1 C10 N4 . . 125.4(3) ?
    N2 C10 N4 . . 108.9(3) ?
    O2 C11 N3 . . 126.0(4) ?
    O2 C11 N5 . . 125.5(3) ?
    N3 C11 N5 . . 108.4(3) ?
    N3 C12 N2 . . 113.2(3) ?
    N3 C12 C16 . . 104.0(3) ?
    N2 C12 C16 . . 102.5(3) ?
    N3 C12 C13 . . 109.1(3) ?
    N2 C12 C13 . . 109.2(3) ?
    C16 C12 C13 . . 118.8(3) ?
    O3 C13 O4 . . 125.7(4) ?
    O3 C13 C12 . . 124.9(4) ?
    O4 C13 C12 . . 108.9(4) ?
    O4 C14 C15 . . 107.0(6) ?
    O4 C14 H14A . . 110.3 ?
    C15 C14 H14A . . 110.3 ?
    O4 C14 H14B . . 110.3 ?
    C15 C14 H14B . . 110.3 ?
    H14A C14 H14B . . 108.6 ?
    O4 C14' C15' . . 109.2(11) ?
    O4 C14' H14C . . 109.8 ?
    C15' C14' H14C . . 109.8 ?
    O4 C14' H14D . . 109.8 ?
    C15' C14' H14D . . 109.8 ?
    H14C C14' H14D . . 108.3 ?
    C14' C15' H15D . . 109.5 ?
    C14' C15' H15E . . 109.5 ?
    H15D C15' H15E . . 109.5 ?
    C14' C15' H15F . . 109.5 ?
    H15D C15' H15F . . 109.5 ?
    H15E C15' H15F . . 109.5 ?
    N4 C16 N5 . . 111.5(3) ?
    N4 C16 C17 . . 116.2(3) ?
    N5 C16 C17 . . 107.5(2) ?
    N4 C16 C12 . . 104.8(2) ?
    N5 C16 C12 . . 102.8(3) ?
    C17 C16 C12 . . 113.2(3) ?
    O5 C17 O6 . . 125.0(4) ?
    O5 C17 C16 . . 121.7(4) ?
    O6 C17 C16 . . 113.1(3) ?
    O6 C18 C19 . . 106.1(6) ?
    O6 C18 H18A . . 110.5 ?
    C19 C18 H18A . . 110.5 ?
    O6 C18 H18B . . 110.5 ?
    C19 C18 H18B . . 110.5 ?
    H18A C18 H18B . . 108.7 ?
    O6 C18' C19' . . 104.3(9) ?
    O6 C18' H18C . . 110.9 ?
    C19' C18' H18C . . 110.9 ?
    O6 C18' H18D . . 110.9 ?
    C19' C18' H18D . . 110.9 ?
    H18C C18' H18D . . 108.9 ?
    C18' C19' H19D . . 109.5 ?
    C18' C19' H19E . . 109.5 ?
    H19D C19' H19E . . 109.5 ?
    C18' C19' H19F . . 109.5 ?
    H19D C19' H19F . . 109.5 ?
    H19E C19' H19F . . 109.5 ?
    N6 C20 N4 . . 113.0(3) ?
    N6 C20 H20A . . 109.0 ?
    N4 C20 H20A . . 109.0 ?
    N6 C20 H20B . . 109.0 ?
    N4 C20 H20B . . 109.0 ?
    H20A C20 H20B . . 107.8 ?
    N6 C21 N5 . . 113.3(2) ?
    N6 C21 H21A . . 108.9 ?
    N5 C21 H21A . . 108.9 ?
    N6 C21 H21B . . 108.9 ?
    N5 C21 H21B . . 108.9 ?
    H21A C21 H21B . . 107.7 ?
    N6 C22 C23 . . 111.9(2) ?
    N6 C22 H22A . . 109.2 ?
    C23 C22 H22A . . 109.2 ?
    N6 C22 H22B . . 109.2 ?
    C23 C22 H22B . . 109.2 ?
    H22A C22 H22B . . 107.9 ?
    C24 C23 C28 . . 116.7(3) ?
    C24 C23 C22 . . 123.0(3) ?
    C28 C23 C22 . . 120.3(3) ?
    C25 C24 C23 . . 122.3(4) ?
    C25 C24 Cl4 . . 117.8(3) ?
    C23 C24 Cl4 . . 119.8(3) ?
    C26 C25 C24 . . 118.7(4) ?
    C26 C25 H25 . . 120.7 ?
    C24 C25 H25 . . 120.7 ?
    C27 C26 C25 . . 121.4(3) ?
    C27 C26 Cl3 . . 120.1(3) ?
    C25 C26 Cl3 . . 118.5(3) ?
    C26 C27 C28 . . 118.9(4) ?
    C26 C27 H27 . . 120.5 ?
    C28 C27 H27 . . 120.5 ?
    C27 C28 C23 . . 121.9(4) ?
    C27 C28 H28 . . 119.0 ?
    C23 C28 H28 . . 119.0 ?
    C7 N1 C9 . . 112.3(3) ?
    C7 N1 C8 . . 111.5(3) ?
    C9 N1 C8 . . 109.4(3) ?
    C10 N2 C12 . . 112.3(3) ?
    C10 N2 C9 . . 120.7(3) ?
    C12 N2 C9 . . 116.6(3) ?
    C11 N3 C12 . . 111.6(3) ?
    C11 N3 C8 . . 118.0(3) ?
    C12 N3 C8 . . 116.0(3) ?
    C10 N4 C16 . . 109.7(3) ?
    C10 N4 C20 . . 119.1(3) ?
    C16 N4 C20 . . 116.6(2) ?
    C11 N5 C16 . . 111.5(3) ?
    C11 N5 C21 . . 122.3(3) ?
    C16 N5 C21 . . 117.2(3) ?
    C21 N6 C20 . . 109.5(3) ?
    C21 N6 C22 . . 114.0(3) ?
    C20 N6 C22 . . 113.0(2) ?
    C13 O4 C14' . . 99.0(6) ?
    C13 O4 C14 . . 113.4(4) ?
    C17 O6 C18' . . 121.3(13) ?
    C17 O6 C18 . . 114.7(6) ?
loop_
    _geom_torsion_atom_site_label_1
    _geom_torsion_atom_site_label_2
    _geom_torsion_atom_site_label_3
    _geom_torsion_atom_site_label_4
    _geom_torsion_site_symmetry_1
    _geom_torsion_site_symmetry_2
    _geom_torsion_site_symmetry_3
    _geom_torsion_site_symmetry_4
    _geom_torsion
    _geom_torsion_publ_flag
    C6 C1 C2 C3 . . . . 0.1(6) ?
    C7 C1 C2 C3 . . . . 176.3(3) ?
    C6 C1 C2 Cl1 . . . . 179.7(3) ?
    C7 C1 C2 Cl1 . . . . -4.1(5) ?
    C1 C2 C3 C4 . . . . -0.2(6) ?
    Cl1 C2 C3 C4 . . . . -179.8(3) ?
    C2 C3 C4 C5 . . . . -0.5(7) ?
    C2 C3 C4 Cl2 . . . . -178.6(3) ?
    C3 C4 C5 C6 . . . . 1.3(8) ?
    Cl2 C4 C5 C6 . . . . 179.3(4) ?
    C4 C5 C6 C1 . . . . -1.5(7) ?
    C2 C1 C6 C5 . . . . 0.8(6) ?
    C7 C1 C6 C5 . . . . -175.5(4) ?
    C6 C1 C7 N1 . . . . 101.8(4) ?
    C2 C1 C7 N1 . . . . -74.3(4) ?
    N3 C12 C13 O3 . . . . -7.4(6) ?
    N2 C12 C13 O3 . . . . 116.8(5) ?
    C16 C12 C13 O3 . . . . -126.2(5) ?
    N3 C12 C13 O4 . . . . -179.9(4) ?
    N2 C12 C13 O4 . . . . -55.6(5) ?
    C16 C12 C13 O4 . . . . 61.3(5) ?
    N3 C12 C16 N4 . . . . 121.5(3) ?
    N2 C12 C16 N4 . . . . 3.4(3) ?
    C13 C12 C16 N4 . . . . -117.1(3) ?
    N3 C12 C16 N5 . . . . 4.8(3) ?
    N2 C12 C16 N5 . . . . -113.3(3) ?
    C13 C12 C16 N5 . . . . 126.3(3) ?
    N3 C12 C16 C17 . . . . -110.9(3) ?
    N2 C12 C16 C17 . . . . 131.0(3) ?
    C13 C12 C16 C17 . . . . 10.5(4) ?
    N4 C16 C17 O5 . . . . 165.1(4) ?
    N5 C16 C17 O5 . . . . -69.3(5) ?
    C12 C16 C17 O5 . . . . 43.6(5) ?
    N4 C16 C17 O6 . . . . -20.0(5) ?
    N5 C16 C17 O6 . . . . 105.6(4) ?
    C12 C16 C17 O6 . . . . -141.5(3) ?
    N6 C22 C23 C24 . . . . -71.1(4) ?
    N6 C22 C23 C28 . . . . 110.0(4) ?
    C28 C23 C24 C25 . . . . -3.1(4) ?
    C22 C23 C24 C25 . . . . 177.9(3) ?
    C28 C23 C24 Cl4 . . . . 174.9(2) ?
    C22 C23 C24 Cl4 . . . . -4.1(4) ?
    C23 C24 C25 C26 . . . . 1.4(5) ?
    Cl4 C24 C25 C26 . . . . -176.6(2) ?
    C24 C25 C26 C27 . . . . 1.3(5) ?
    C24 C25 C26 Cl3 . . . . -178.6(2) ?
    C25 C26 C27 C28 . . . . -2.1(5) ?
    Cl3 C26 C27 C28 . . . . 177.8(3) ?
    C26 C27 C28 C23 . . . . 0.2(5) ?
    C24 C23 C28 C27 . . . . 2.3(5) ?
    C22 C23 C28 C27 . . . . -178.7(3) ?
    C1 C7 N1 C9 . . . . 165.7(3) ?
    C1 C7 N1 C8 . . . . -71.1(4) ?
    N2 C9 N1 C7 . . . . -174.1(3) ?
    N2 C9 N1 C8 . . . . 61.5(4) ?
    N3 C8 N1 C7 . . . . 172.4(3) ?
    N3 C8 N1 C9 . . . . -62.8(3) ?
    O1 C10 N2 C12 . . . . 171.3(3) ?
    N4 C10 N2 C12 . . . . -12.0(4) ?
    O1 C10 N2 C9 . . . . 27.5(5) ?
    N4 C10 N2 C9 . . . . -155.7(3) ?
    N3 C12 N2 C10 . . . . -106.4(3) ?
    C16 C12 N2 C10 . . . . 5.0(3) ?
    C13 C12 N2 C10 . . . . 131.9(3) ?
    N3 C12 N2 C9 . . . . 39.0(4) ?
    C16 C12 N2 C9 . . . . 150.3(3) ?
    C13 C12 N2 C9 . . . . -82.8(4) ?
    N1 C9 N2 C10 . . . . 92.2(3) ?
    N1 C9 N2 C12 . . . . -50.0(4) ?
    O2 C11 N3 C12 . . . . -168.9(3) ?
    N5 C11 N3 C12 . . . . 14.2(3) ?
    O2 C11 N3 C8 . . . . -30.8(4) ?
    N5 C11 N3 C8 . . . . 152.4(3) ?
    N2 C12 N3 C11 . . . . 98.8(3) ?
    C16 C12 N3 C11 . . . . -11.7(3) ?
    C13 C12 N3 C11 . . . . -139.3(3) ?
    N2 C12 N3 C8 . . . . -40.2(4) ?
    C16 C12 N3 C8 . . . . -150.7(3) ?
    C13 C12 N3 C8 . . . . 81.6(4) ?
    N1 C8 N3 C11 . . . . -83.9(3) ?
    N1 C8 N3 C12 . . . . 52.4(4) ?
    O1 C10 N4 C16 . . . . -169.2(3) ?
    N2 C10 N4 C16 . . . . 14.1(3) ?
    O1 C10 N4 C20 . . . . -31.0(4) ?
    N2 C10 N4 C20 . . . . 152.3(3) ?
    N5 C16 N4 C10 . . . . 99.9(3) ?
    C17 C16 N4 C10 . . . . -136.4(3) ?
    C12 C16 N4 C10 . . . . -10.6(3) ?
    N5 C16 N4 C20 . . . . -39.4(4) ?
    C17 C16 N4 C20 . . . . 84.3(4) ?
    C12 C16 N4 C20 . . . . -149.9(3) ?
    N6 C20 N4 C10 . . . . -86.1(3) ?
    N6 C20 N4 C16 . . . . 49.3(4) ?
    O2 C11 N5 C16 . . . . 172.4(3) ?
    N3 C11 N5 C16 . . . . -10.7(3) ?
    O2 C11 N5 C21 . . . . 26.5(4) ?
    N3 C11 N5 C21 . . . . -156.6(2) ?
    N4 C16 N5 C11 . . . . -108.5(3) ?
    C17 C16 N5 C11 . . . . 123.1(3) ?
    C12 C16 N5 C11 . . . . 3.3(3) ?
    N4 C16 N5 C21 . . . . 39.3(4) ?
    C17 C16 N5 C21 . . . . -89.1(3) ?
    C12 C16 N5 C21 . . . . 151.1(3) ?
    N6 C21 N5 C11 . . . . 95.4(3) ?
    N6 C21 N5 C16 . . . . -48.8(4) ?
    N5 C21 N6 C20 . . . . 54.6(4) ?
    N5 C21 N6 C22 . . . . -73.1(3) ?
    N4 C20 N6 C21 . . . . -54.7(3) ?
    N4 C20 N6 C22 . . . . 73.5(3) ?
    C23 C22 N6 C21 . . . . -72.1(4) ?
    C23 C22 N6 C20 . . . . 162.0(3) ?
    O3 C13 O4 C14' . . . . 45.2(11) ?
    C12 C13 O4 C14' . . . . -142.4(10) ?
    O3 C13 O4 C14 . . . . -6.7(8) ?
    C12 C13 O4 C14 . . . . 165.7(5) ?
    C15' C14' O4 C13 . . . . -114.3(17) ?
    C15' C14' O4 C14 . . . . -1.5(17) ?
    C15 C14 O4 C13 . . . . 89.0(7) ?
    C15 C14 O4 C14' . . . . 6.2(9) ?
    O5 C17 O6 C18' . . . . -19.0(14) ?
    C16 C17 O6 C18' . . . . 166.3(13) ?
    O5 C17 O6 C18 . . . . 7.4(10) ?
    C16 C17 O6 C18 . . . . -167.3(8) ?
    C19' C18' O6 C17 . . . . 141.8(19) ?
    C19' C18' O6 C18 . . . . 61(2) ?
    C19 C18 O6 C17 . . . . -152.4(13) ?
    C19 C18 O6 C18' . . . . -41(3) ?
loop_
    _geom_hbond_atom_site_label_D
    _geom_hbond_atom_site_label_H
    _geom_hbond_atom_site_label_A
    _geom_hbond_site_symmetry_A
    _geom_hbond_distance_DH
    _geom_hbond_distance_HA
    _geom_hbond_distance_DA
    _geom_hbond_angle_DHA
    _geom_hbond_publ_flag
    C19 H19A O2 4_566 0.96 2.52 3.380(11) 148.7 yes
data_global
_journal_date_recd_electronic     2008-11-18
_journal_date_accepted     2009-02-12
_journal_name_full     'Acta Crystallographica, Section E'
_journal_year     2009
_journal_volume     65
_journal_issue      4
_journal_page_first     o674
_journal_page_last     o674
_journal_paper_category     QO
_journal_coeditor_code     CV2485
_publ_contact_author_name     'Neng-fang She'
_publ_contact_author_address
;
Key Laboratory of Pesticide and Chemical Biology of Ministry of Education
College of Chemistry
Central China Normal University
Wuhan  430079
People's Republic of China
;
_publ_contact_author_email     lh04933211@163.com
_publ_contact_author_fax     '86 27 67867955'
_publ_contact_author_phone     '86 27 67867955'
_publ_section_title
;\
Diethyl
2,6-(2,4-dichlorophenyl)-4,8-dioxo-2,3,6,7-tetrahydro-1<i>H</i>,5<i>H</i>-2,\
3a,4a,6,7a,8a-hexaazacyclopenta[def]fluorene-8b,8c-dicarboxylate
;
loop_
    _publ_author_name
    _publ_author_address
    'Ding, Jiao-yang'
;
Key Laboratory of Pesticides and Chemical Biology of the Ministry of Education
College of Chemistry
Central China Normal University
Wuhan 430079
People's Republic of China
;
    'Ren, Xiao-jie'
;
Key Laboratory of Pesticides and Chemical Biology of the Ministry of Education
College of Chemistry
Central China Normal University
Wuhan 430079
People's Republic of China
;
    'Zhu, Yan-ping'
;
Key Laboratory of Pesticides and Chemical Biology of the Ministry of Education
College of Chemistry
Central China Normal University
Wuhan 430079
People's Republic of China
;
    'She, Neng-fang'
;
Key Laboratory of Pesticides and Chemical Biology of the Ministry of Education
College of Chemistry
Central China Normal University
Wuhan 430079
People's Republic of China
;
    'Wu, An-Xin'
;
Key Laboratory of Pesticides and Chemical Biology of the Ministry of Education
College of Chemistry
Central China Normal University
Wuhan 430079
People's Republic of China
;
