# Supplementary material for: Diethyl 2,6-(2,4-dichloro­phen­yl)-4,8-dioxo-2,3,6,7-tetra­hydro-1H,5H-2,3a,4a,6,7a,8a-hexa­azacyclo­penta­[def]fluorene-8b,8c-dicarboxyl­ate
Source: Acta Crystallogr Sect E Struct Rep Online. 2009 Mar 6;65(Pt 4):o674. doi: 10.1107/S1600536809005157 (PMC2968845; doi:10.1107/S1600536809005157)
Supplement: Supplementary file 2 [file e-65-0o674-Isup2.hkl]

# 
# h,k,l, Fc-squared, Fo-squared, sigma(Fo-squared) and status flag 
# 
data_I
_shelx_title ' t in P2(1)/n' 
_shelx_refln_list_code          4 
_shelx_F_calc_maximum      201.05 
_exptl_crystal_F_000      1416.00 
_reflns_d_resolution_high  0.8407 
 
loop_ 
 _symmetry_equiv_pos_as_xyz 
 'x, y, z' 
 '-x+1/2, y+1/2, -z+1/2' 
 '-x, -y, -z' 
 'x-1/2, -y-1/2, z-1/2' 
 
_cell_length_a    10.0030 
_cell_length_b    27.1742 
_cell_length_c    11.2427 
_cell_angle_alpha  90.000 
_cell_angle_beta   93.716 
_cell_angle_gamma  90.000 
 
_shelx_F_squared_multiplier     1.000 
 
loop_ 
 _refln_index_h 
 _refln_index_k 
 _refln_index_l 
 _refln_F_squared_calc 
 _refln_F_squared_meas 
 _refln_F_squared_sigma 
 _refln_observed_status 
   2   0   0    34679.67    36969.27    764.96 o 
   4   0   0      282.95      236.98      6.26 o 
   6   0   0     2546.65     2866.27     42.76 o 
   8   0   0     2958.34     3065.01     55.62 o 
  10   0   0      108.35        0.00     57.88 o 
   1   1   0      545.09      237.81    129.97 o 
   2   1   0     2745.47     2463.40    422.23 o 
   3   1   0    25372.06    27012.68    253.91 o 
   4   1   0       31.23       39.26      2.21 o 
   5   1   0      953.04      991.78     12.17 o 
   6   1   0      533.44      531.59      8.21 o 
   7   1   0       55.91       36.01      7.27 o 
   9   1   0        6.96       10.22     20.29 o 
  10   1   0        1.90       50.71     51.80 o 
  11   1   0        3.11        0.00     44.93 o 
   0   2   0     9427.94     8193.55    927.05 o 
   1   2   0     3397.90     3459.03     39.76 o 
   2   2   0     4055.80     4374.42    987.84 o 
   3   2   0       52.04       40.81     14.03 o 
   4   2   0     1945.33     2069.57     21.72 o 
   5   2   0        1.17        8.21      4.01 o 
   6   2   0     1258.21     1418.95     16.72 o 
   7   2   0      173.61      180.04      5.72 o 
   8   2   0     2482.90     2545.39     33.86 o 
   9   2   0       52.23       87.03     19.73 o 
  10   2   0       29.87        0.00     41.92 o 
  11   2   0        3.44       11.75     50.26 o 
   1   3   0      946.06     1022.78     11.19 o 
   2   3   0     4472.14     5335.60     58.12 o 
   3   3   0      206.58      244.20     35.81 o 
   4   3   0     8231.86     7970.51   1584.96 o 
   5   3   0    10520.03    11401.74    254.40 o 
   6   3   0       93.93      137.59      4.79 o 
   7   3   0        0.11        2.52      4.17 o 
   8   3   0      640.92      591.53     17.92 o 
   9   3   0        5.47      102.71     59.09 o 
  10   3   0        2.78        0.00     45.24 o 
  11   3   0        4.02       32.56     48.38 o 
   0   4   0     6071.27     6301.51     82.43 o 
   1   4   0      609.35      752.51     17.16 o 
   2   4   0     1418.74     1371.78     15.66 o 
   3   4   0    14840.69    15296.13    156.00 o 
   4   4   0     1133.27      912.17     30.07 o 
   5   4   0      775.89      604.27    243.71 o 
   6   4   0       52.53       55.10      4.13 o 
   7   4   0      287.09      290.40      8.87 o 
   8   4   0      100.46      134.98    107.34 o 
   9   4   0      481.53      406.38     86.66 o 
  10   4   0        3.25        0.00      9.94 o 
  11   4   0        3.32      108.63     54.30 o 
   1   5   0       37.08       37.25      1.42 o 
   2   5   0      237.51      246.17      4.26 o 
   3   5   0     5908.28     6477.20    131.85 o 
   4   5   0       23.16       25.78      3.33 o 
   5   5   0      649.09      481.28     10.60 o 
   6   5   0     1329.46      976.84    273.93 o 
   7   5   0        0.58        7.60      9.36 o 
   8   5   0       84.93       87.53     32.86 o 
  10   5   0        7.38        0.00     55.65 o 
  11   5   0       91.02       31.90     49.07 o 
   0   6   0    16131.80    16009.94    207.39 o 
   1   6   0     2716.11     2960.25     39.19 o 
   2   6   0     9008.03     8169.85     86.07 o 
   3   6   0     1107.90     1375.31     16.33 o 
   4   6   0      657.14      683.37      9.88 o 
   5   6   0        7.39        9.17      4.88 o 
   6   6   0      312.29      261.28      6.46 o 
   7   6   0       23.69        7.88      2.74 o 
   8   6   0       12.80        0.00      5.31 o 
   9   6   0      282.18      345.43     77.51 o 
  10   6   0      866.53      840.39    194.46 o 
  11   6   0        0.09       48.96     64.23 o 
   1   7   0     2233.79     2740.47     26.92 o 
   2   7   0     1027.17      969.01     10.68 o 
   3   7   0      241.87      337.41      5.13 o 
   4   7   0     3513.42     4223.54    118.54 o 
   5   7   0     4489.97     5107.57     54.81 o 
   6   7   0       58.89       56.21      6.53 o 
   7   7   0      115.16      112.88      5.52 o 
   8   7   0        0.05        0.00      4.80 o 
   9   7   0        1.20       98.86     98.70 o 
  10   7   0       81.95      189.52    176.62 o 
  11   7   0        0.95       84.73    113.08 o 
   0   8   0      101.99       81.50      5.45 o 
   1   8   0      351.71      291.20      4.64 o 
   2   8   0      695.64      707.77      9.26 o 
   3   8   0      884.12      785.52      9.99 o 
   4   8   0      777.50      800.87     17.86 o 
   5   8   0      405.30      434.48      9.29 o 
   6   8   0       12.73        7.01      2.55 o 
   7   8   0        0.32        3.76      4.03 o 
   8   8   0        6.67        4.17      8.08 o 
   9   8   0       54.63        8.98      6.21 o 
  10   8   0       10.75       29.32     37.59 o 
  11   8   0       82.72        0.00     41.98 o 
   1   9   0      935.35      803.06     10.30 o 
   2   9   0    11557.19    12942.88    127.16 o 
   3   9   0      932.52     1208.62     13.76 o 
   4   9   0     6267.41     7500.27     71.89 o 
   5   9   0     1835.00     1955.63     33.71 o 
   6   9   0       19.17       25.04      5.40 o 
   7   9   0      236.76      212.32     59.32 o 
   8   9   0       26.11       14.82      9.99 o 
   9   9   0       27.69       40.39     26.70 o 
  10   9   0       11.71        3.09      5.34 o 
  11   9   0        1.98       10.16     18.04 o 
   0  10   0      929.10      901.34     15.22 o 
   1  10   0     2238.65     2614.15     30.75 o 
   2  10   0      538.01      703.83      9.32 o 
   3  10   0      109.39      146.39      8.17 o 
   4  10   0      956.21      756.32     11.26 o 
   5  10   0       18.75       42.97      7.14 o 
   6  10   0      237.54      263.40     17.22 o 
   7  10   0      353.49      337.86     21.80 o 
   8  10   0       48.64       46.09      8.28 o 
   9  10   0      109.17       96.46     17.23 o 
  10  10   0        0.60        1.98     15.41 o 
  11  10   0        0.56        2.95     15.22 o 
   1  11   0     3081.18     2558.82     26.22 o 
   2  11   0      942.04      921.53     12.50 o 
   3  11   0      121.51      136.73      5.49 o 
   4  11   0     3802.60     4061.60     64.28 o 
   5  11   0       58.26       58.67      4.84 o 
   6  11   0       74.06       81.99     34.97 o 
   7  11   0       22.21       50.12      8.31 o 
   8  11   0      111.10      130.93     13.18 o 
   9  11   0      101.78      106.35     22.08 o 
  10  11   0       48.94        0.00     48.41 o 
  11  11   0       58.61       42.82     19.04 o 
   0  12   0    13529.38    14002.08    181.46 o 
   1  12   0      473.41      651.71      9.35 o 
   2  12   0      510.12      467.49      9.66 o 
   3  12   0      249.14      229.44      4.87 o 
   4  12   0       25.12       36.76      3.63 o 
   5  12   0      419.13      437.95      8.29 o 
   6  12   0       34.22       50.31      6.97 o 
   7  12   0      436.90      437.75     55.01 o 
   8  12   0      536.77      566.36     24.53 o 
   9  12   0        4.68       14.90     22.75 o 
  10  12   0      422.06      476.63    105.87 o 
  11  12   0       44.24       42.31     18.70 o 
   1  13   0     1667.30     1449.02     16.58 o 
   2  13   0     1253.66     1366.15     15.87 o 
   3  13   0      902.72     1122.89     13.83 o 
   4  13   0      834.35      740.90     10.40 o 
   5  13   0     1739.65     1766.85     22.07 o 
   6  13   0        0.39        7.71      5.80 o 
   7  13   0      285.99      277.73     16.49 o 
   8  13   0       27.21       48.62     20.33 o 
   9  13   0        1.89        0.38      4.88 o 
  10  13   0        0.66       51.91     67.22 o 
   0  14   0      106.89       99.78      4.34 o 
   1  14   0     1254.57     1321.51     15.57 o 
   2  14   0       44.21       84.04      3.55 o 
   3  14   0      156.53      182.86      4.88 o 
   4  14   0      471.72      526.86      8.52 o 
   5  14   0      259.08      282.31     12.07 o 
   6  14   0      118.75      157.89     33.93 o 
   7  14   0       52.81       41.88      8.25 o 
   8  14   0        2.87        6.21     25.98 o 
   9  14   0       18.61        0.96     11.80 o 
  10  14   0        0.04        0.00      7.99 o 
   1  15   0     1056.07     1134.27     14.15 o 
   2  15   0     2250.11     2039.96     22.80 o 
   3  15   0      550.25      625.96     10.65 o 
   4  15   0       32.83       60.02      4.89 o 
   5  15   0      246.80      243.94     11.16 o 
   6  15   0        5.62       10.34     22.22 o 
   7  15   0      376.98      359.46     53.86 o 
   8  15   0       16.49       28.58      6.52 o 
   9  15   0        0.72        2.56      5.94 o 
  10  15   0        3.77        3.35      9.00 o 
   0  16   0     3445.60     3162.70     75.91 o 
   1  16   0      698.06      746.64     10.80 o 
   2  16   0        8.30        5.25      5.81 o 
   3  16   0       95.48       92.74      9.30 o 
   4  16   0      487.43      451.65      8.91 o 
   5  16   0        0.06        5.87      7.71 o 
   6  16   0        0.00        2.02      4.48 o 
   7  16   0        0.36        5.38      7.11 o 
   8  16   0       66.88       45.60      7.35 o 
   9  16   0       45.32       43.82      8.18 o 
  10  16   0        1.64        0.00      8.36 o 
   1  17   0     1727.84     1840.87     20.96 o 
   2  17   0      739.83      809.49     11.72 o 
   3  17   0        1.15        3.75      8.33 o 
   4  17   0      145.58      160.77     11.94 o 
   5  17   0       77.83       86.21     19.72 o 
   6  17   0        3.96        9.46      5.42 o 
   7  17   0        0.32       10.99      5.37 o 
   8  17   0       33.35       39.81      7.27 o 
   9  17   0       10.14       11.83      6.96 o 
  10  17   0        7.46        9.31     10.45 o 
   0  18   0     1285.88     1421.24     49.19 o 
   1  18   0       80.14      100.23      7.43 o 
   2  18   0      425.05      384.23      7.69 o 
   3  18   0      960.45      892.41     12.91 o 
   4  18   0      461.96      473.11     27.73 o 
   5  18   0      197.14      155.48     13.89 o 
   6  18   0       10.93       10.73      7.72 o 
   7  18   0        0.93        2.92      5.25 o 
   8  18   0       69.07       80.12      8.93 o 
   9  18   0       43.07       40.36     10.98 o 
   1  19   0       45.44       55.14      3.80 o 
   2  19   0       20.90       34.02      4.50 o 
   3  19   0       29.66       29.99      8.33 o 
   4  19   0      803.55      822.31     41.00 o 
   5  19   0      565.53      589.67     16.56 o 
   6  19   0      314.74      272.94     51.37 o 
   7  19   0       49.72       67.36     14.68 o 
   8  19   0        0.54       13.28     19.92 o 
   9  19   0        9.51       19.74     14.35 o 
   0  20   0      291.26      331.14     10.60 o 
   1  20   0      223.58      165.21      5.63 o 
   2  20   0      176.64      195.76     11.47 o 
   3  20   0     2326.71     2210.38     35.06 o 
   4  20   0      387.38      363.32     15.87 o 
   5  20   0      108.05      104.78     22.16 o 
   6  20   0      181.48      184.70     10.93 o 
   7  20   0       83.07      103.95      9.52 o 
   8  20   0        0.63        0.51      5.84 o 
   9  20   0       17.12       16.60      7.65 o 
   1  21   0       26.30       28.15      4.35 o 
   2  21   0       55.50       46.89      8.94 o 
   3  21   0        0.59       11.77      8.15 o 
   4  21   0       16.47       13.29      5.90 o 
   5  21   0       12.95       10.11     27.44 o 
   6  21   0       34.42       45.95     37.79 o 
   7  21   0       44.25       50.31      9.70 o 
   8  21   0        1.69        7.49      6.93 o 
   9  21   0       14.32        9.15      7.52 o 
   0  22   0     2320.32     2312.90     39.20 o 
   1  22   0       62.09       61.78      4.29 o 
   2  22   0       39.22       37.93      3.72 o 
   3  22   0      381.66      389.58     35.85 o 
   4  22   0       88.55       85.57     13.00 o 
   5  22   0       57.54       59.65     11.74 o 
   6  22   0       16.40       19.81      5.71 o 
   7  22   0       69.65       90.20      9.63 o 
   8  22   0        0.70        0.00      6.35 o 
   1  23   0      278.30      255.08      8.27 o 
   2  23   0        2.22       10.83      3.91 o 
   3  23   0      291.07      292.18     11.85 o 
   4  23   0       38.20       44.63     16.14 o 
   5  23   0      176.18      157.44     28.29 o 
   6  23   0        1.70        0.00      8.48 o 
   7  23   0       42.99       64.29     13.64 o 
   8  23   0        0.93        9.16      9.68 o 
   0  24   0     1184.49     1250.76     25.52 o 
   1  24   0       59.29       93.37      5.09 o 
   2  24   0       16.93       17.00      3.38 o 
   3  24   0       10.03       45.75     57.28 o 
   4  24   0       66.52       70.96      8.37 o 
   5  24   0      121.93      113.78     30.90 o 
   6  24   0        2.02        7.28      8.29 o 
   7  24   0        4.43       18.32     23.42 o 
   1  25   0      131.50      149.72      7.44 o 
   2  25   0      126.67      143.18      9.26 o 
   3  25   0      144.11      141.17     32.65 o 
   4  25   0       97.67      128.17     20.94 o 
   5  25   0       48.00       59.98     30.07 o 
   6  25   0        6.41        9.89      5.76 o 
   7  25   0        1.01        9.07      6.76 o 
   0  26   0      115.12      115.41      8.22 o 
   1  26   0       10.26       22.40      4.21 o 
   2  26   0      173.72      202.43      9.56 o 
   3  26   0      119.23      150.72     18.66 o 
   4  26   0       82.82       93.55     32.88 o 
   5  26   0       18.53       22.30     14.54 o 
   6  26   0       68.42      102.62     15.63 o 
   7  26   0       57.48       80.88     17.49 o 
   1  27   0      130.97      106.80      6.09 o 
   2  27   0       18.31       38.62     19.49 o 
   3  27   0        0.19       11.77     41.37 o 
   4  27   0        1.63        6.76     30.43 o 
   5  27   0       27.79       28.85      7.10 o 
   6  27   0       49.28       83.50     24.49 o 
   0  28   0        5.97        0.00      4.38 o 
   1  28   0       12.00       28.43      4.35 o 
   2  28   0       39.18       27.19      8.47 o 
   3  28   0       62.62       81.37     13.15 o 
   4  28   0        4.66        4.82      7.83 o 
   5  28   0       16.49       23.40      6.65 o 
   1  29   0       69.20       73.25      8.75 o 
   2  29   0       71.49       89.71     11.65 o 
   3  29   0        3.86       15.34     35.10 o 
   4  29   0        0.45        0.00      5.55 o 
   5  29   0       42.46       57.63     14.17 o 
   0  30   0       55.96       59.90     13.35 o 
   1  30   0       79.53      105.69     10.48 o 
   2  30   0       39.76       70.57      8.47 o 
   3  30   0       29.33       22.07      8.49 o 
   4  30   0       15.98       13.49      6.87 o 
   1  31   0        2.00        8.60     14.91 o 
   2  31   0       16.38       34.60     23.14 o 
   3  31   0        2.85        5.80      8.37 o 
   0  32   0        1.70        5.21     17.10 o 
   1  32   0        0.04        0.74      6.17 o 
 -11   0   1        6.63        0.00     63.96 o 
  -7   0   1     1334.54     1334.86     27.22 o 
  -5   0   1      351.79      468.73      9.93 o 
  -3   0   1    11240.43    10768.03    144.35 o 
  -1   0   1     7443.20     8568.19    148.50 o 
   1   0   1     6573.35     7585.62     98.34 o 
   3   0   1        8.34        0.38      1.01 o 
   5   0   1     1972.17     2249.15     34.33 o 
   7   0   1     1929.56     1924.55     37.89 o 
   9   0   1      103.21      124.16     13.39 o 
  11   0   1        5.28        0.00     58.64 o 
 -11   1   1       10.40        0.00     44.58 o 
 -10   1   1       73.51       12.05     61.03 o 
  -8   1   1       12.83       12.10      5.13 o 
  -6   1   1      816.86      767.03     12.03 o 
  -5   1   1       54.30       58.33      2.85 o 
  -4   1   1       12.50       15.77      3.76 o 
  -3   1   1     3321.89     3774.38     36.87 o 
  -2   1   1     5377.65     5860.77     74.29 o 
  -1   1   1    16497.87    17237.39    235.86 o 
   0   1   1     9732.56    10177.01    136.92 o 
   1   1   1    15917.86    16643.73    165.71 o 
   2   1   1    11174.28    11476.22    133.96 o 
   3   1   1        4.39        3.58      2.16 o 
   4   1   1     1705.44     1839.61     28.05 o 
   5   1   1      911.09      849.24    124.17 o 
   6   1   1       35.21       30.84      5.77 o 
   7   1   1      176.01      173.38     14.22 o 
   8   1   1      424.38      378.83     10.31 o 
   9   1   1        1.68       10.01     10.68 o 
  10   1   1       15.99        3.37     40.61 o 
  11   1   1        1.29       27.24     46.48 o 
 -11   2   1        0.27        0.00     46.14 o 
 -10   2   1       62.62      122.21     53.12 o 
  -8   2   1        2.11       46.99     42.55 o 
  -7   2   1      490.46      573.17      9.82 o 
  -6   2   1        0.02        1.04      5.80 o 
  -5   2   1      415.88      426.59      6.65 o 
  -4   2   1       41.09       79.25      2.53 o 
  -3   2   1     1402.53     1223.21     13.10 o 
  -2   2   1     3219.88     3587.84     70.60 o 
   0   2   1       78.87       61.06      1.73 o 
   1   2   1     5652.03     4602.08    724.01 o 
   2   2   1     1122.42     1320.94     26.67 o 
   3   2   1    10013.33    10592.53     99.21 o 
   4   2   1     1419.39     1560.94     21.23 o 
   5   2   1     4079.34     4601.02     65.36 o 
   6   2   1       20.64       17.84      5.56 o 
   7   2   1      298.45      291.26     15.17 o 
   8   2   1       22.16       46.97      6.87 o 
   9   2   1        5.63        5.25      5.91 o 
  10   2   1        2.53        4.48     18.04 o 
  11   2   1       12.40        0.56     46.96 o 
 -11   3   1        2.05        0.00     43.34 o 
 -10   3   1       52.02       93.69     52.52 o 
  -9   3   1      845.66      784.33    187.93 o 
  -8   3   1      160.71       43.67     49.57 o 
  -7   3   1      185.25      161.85      6.04 o 
  -6   3   1      468.05      543.75      8.20 o 
  -5   3   1       36.73       34.81      4.48 o 
  -4   3   1     2365.00     2328.74     28.69 o 
  -3   3   1     5687.33     6318.43    109.04 o 
  -1   3   1    22145.86    22702.11    308.51 o 
   0   3   1      268.44      333.30      5.10 o 
   1   3   1     4437.44     5190.97     64.92 o 
   2   3   1    38002.48    40442.93   1368.30 o 
   3   3   1     1199.63     1507.04     17.40 o 
   4   3   1      206.00      152.05      8.26 o 
   5   3   1       30.75       11.25      5.79 o 
   6   3   1      722.67      507.63    130.86 o 
   7   3   1        0.92        6.40      5.44 o 
   8   3   1      324.41      250.94      8.62 o 
   9   3   1      462.59      439.74    104.95 o 
  10   3   1      125.89      134.11     25.10 o 
  11   3   1        5.75        0.00     46.33 o 
 -11   4   1        0.01        0.00     45.43 o 
 -10   4   1       39.68      400.54    246.42 o 
  -8   4   1      547.00      520.51     75.49 o 
  -7   4   1       45.00       36.77      4.52 o 
  -6   4   1        3.54        3.99     11.69 o 
  -5   4   1     2536.82     3173.90     37.22 o 
  -4   4   1     7275.20     7743.96    350.26 o 
  -3   4   1      544.01      490.24     12.18 o 
  -2   4   1      262.77      280.03      6.02 o 
  -1   4   1     8158.00     8344.69    158.59 o 
   0   4   1      129.81      186.63      4.97 o 
   1   4   1     1052.82     1038.26     14.80 o 
   2   4   1    25139.02    26675.81    271.29 o 
   3   4   1      498.61      629.31      8.86 o 
   4   4   1       59.82       87.04      3.48 o 
   5   4   1      498.46      628.72     18.46 o 
   6   4   1      319.59      346.19      7.63 o 
   7   4   1        0.21        1.01      8.39 o 
   8   4   1      119.27      125.25     35.01 o 
   9   4   1       38.55      114.72     84.93 o 
  10   4   1       85.65      192.51     79.07 o 
  11   4   1        9.18       34.82     48.09 o 
 -11   5   1       32.40       59.41    110.22 o 
  -9   5   1      546.05      473.00    113.93 o 
  -8   5   1      706.43      573.26     17.32 o 
  -7   5   1        1.36       10.13     20.47 o 
  -6   5   1      107.08       85.60     11.83 o 
  -5   5   1       44.12       48.90      3.64 o 
  -4   5   1      498.50      551.67     12.61 o 
  -3   5   1     6197.89     6487.49    119.88 o 
  -2   5   1     7140.00     8103.17    109.64 o 
  -1   5   1     2107.61     2177.99     21.51 o 
   0   5   1     2148.30     2419.41     31.07 o 
   1   5   1    14717.70    15329.50    288.59 o 
   2   5   1    13464.65    14309.95    151.53 o 
   3   5   1      505.84      605.49      9.51 o 
   4   5   1      852.85     1005.93     13.25 o 
   5   5   1     5035.67     5708.59     97.13 o 
   6   5   1      288.06      252.22      6.67 o 
   7   5   1      100.82      117.80      5.16 o 
   8   5   1       20.04        4.62      8.81 o 
   9   5   1       29.90       18.21     22.77 o 
  10   5   1      528.95      522.31     87.88 o 
  11   5   1       38.46       76.25     89.75 o 
 -11   6   1      118.07       23.73     47.60 o 
 -10   6   1       43.05      479.05    132.04 o 
  -9   6   1       24.51      108.97     94.99 o 
  -8   6   1     1142.36     1092.48     63.78 o 
  -7   6   1      483.79      554.08     16.74 o 
  -6   6   1      131.22      142.54     33.54 o 
  -5   6   1       46.92       18.84      9.48 o 
  -4   6   1     2727.47     3064.09     34.37 o 
  -3   6   1      783.55      885.78     12.56 o 
  -2   6   1     3701.56     3546.55     38.75 o 
  -1   6   1     2060.08     2214.79     21.69 o 
   0   6   1      280.39      361.40      8.08 o 
   1   6   1     3797.81     4070.84    102.83 o 
   2   6   1    20596.80    22235.92    687.21 o 
   3   6   1     9326.24     9197.46    770.68 o 
   4   6   1    10060.63    10542.43    154.04 o 
   5   6   1       48.89       51.63      3.32 o 
   6   6   1      684.26      700.72     15.06 o 
   7   6   1        0.13        4.16      5.52 o 
   8   6   1       52.37       48.28     11.30 o 
   9   6   1        8.50       16.62     37.08 o 
  10   6   1        1.83       76.29    106.08 o 
  11   6   1       75.29      100.18     16.90 o 
 -11   7   1        9.98      117.18    107.34 o 
 -10   7   1      213.99      222.06     38.17 o 
  -9   7   1       31.79       36.55     13.14 o 
  -8   7   1      235.79      273.16     36.84 o 
  -6   7   1      235.31      281.83     55.08 o 
  -5   7   1      697.12      656.92     11.25 o 
  -4   7   1       67.89       74.78      8.73 o 
  -3   7   1     3696.27     4363.48     47.59 o 
  -2   7   1      187.81      144.93      4.77 o 
  -1   7   1     1728.76     2087.46     23.93 o 
   0   7   1    37148.50    36012.64    353.55 o 
   1   7   1     2345.57     2595.32     36.26 o 
   2   7   1     7890.11     8005.83     94.34 o 
   3   7   1     3338.66     3925.99     45.50 o 
   4   7   1      486.74      686.94     73.27 o 
   5   7   1     4003.66     4317.64     46.63 o 
   6   7   1      152.99      133.82      7.39 o 
   7   7   1     1284.92     1281.34     18.31 o 
   8   7   1      357.01      362.29     81.97 o 
   9   7   1      234.35      194.45     49.97 o 
  10   7   1        0.10        5.21     16.08 o 
  11   7   1       19.28       32.72     27.61 o 
 -11   8   1        6.40       56.64     55.87 o 
 -10   8   1        9.31       38.86     66.06 o 
  -9   8   1       52.58       13.50     47.96 o 
  -8   8   1      110.70      157.34     26.55 o 
  -7   8   1      784.35      668.92    324.64 o 
  -6   8   1     1149.62     1278.81     28.01 o 
  -5   8   1      428.87      416.33      7.33 o 
  -4   8   1     7674.22     8301.06     88.32 o 
  -3   8   1        7.25        4.41      2.67 o 
  -2   8   1     2183.05     1936.98     27.30 o 
  -1   8   1     5848.09     6344.82     60.00 o 
   0   8   1     1402.48     1272.70     14.77 o 
   1   8   1      121.89      128.88      3.37 o 
   2   8   1    19055.55    18737.07    284.85 o 
   3   8   1      709.24      514.85      7.67 o 
   4   8   1       20.09        9.19      2.15 o 
   5   8   1      488.03      436.31      9.55 o 
   6   8   1       66.58       79.73      6.80 o 
   7   8   1       29.33       40.56      3.91 o 
   8   8   1       10.21        5.45      5.85 o 
   9   8   1       25.12       48.76     29.77 o 
  10   8   1       31.16       29.19      9.85 o 
  11   8   1        1.46        4.21     11.22 o 
 -11   9   1       22.06        8.33     40.98 o 
 -10   9   1        1.87       27.39     15.89 o 
  -8   9   1      449.12      289.50     17.40 o 
  -7   9   1      159.23      212.45     11.46 o 
  -6   9   1      561.79      510.57     16.03 o 
  -5   9   1     1806.41     1619.54     20.29 o 
  -4   9   1      410.81      360.79      9.24 o 
  -3   9   1      209.07      197.97      4.43 o 
  -2   9   1      382.30      353.24      9.44 o 
  -1   9   1      129.83      127.64      5.77 o 
   0   9   1     1563.90     1645.05     27.14 o 
   1   9   1     7451.89     7753.10     78.70 o 
   2   9   1     1081.12      926.99     11.75 o 
   3   9   1     2301.83     2241.91     31.87 o 
   4   9   1      679.33      712.84     58.44 o 
   5   9   1        0.47        9.46      3.58 o 
   6   9   1       51.46       63.73      7.18 o 
   7   9   1      702.78      804.98     24.16 o 
   8   9   1      108.53      128.76     26.06 o 
  10   9   1        0.45        5.85     17.23 o 
  11   9   1        6.06        5.39     23.41 o 
 -11  10   1        0.34        9.84     21.05 o 
 -10  10   1       87.72      104.50     49.66 o 
  -9  10   1       25.29      115.08    150.50 o 
  -8  10   1      312.89      318.21     14.24 o 
  -6  10   1      182.46      176.88     10.00 o 
  -5  10   1     5827.81     6495.57     97.91 o 
  -4  10   1     1248.66     1500.09     25.41 o 
  -3  10   1       64.05       64.57      4.96 o 
  -2  10   1     1105.95      942.54     12.02 o 
  -1  10   1       64.22       87.04      3.28 o 
   0  10   1     1008.77      945.37     15.39 o 
   1  10   1     1093.66      949.78     11.66 o 
   2  10   1      291.89      416.45      6.52 o 
   3  10   1     1709.34     1726.02     21.66 o 
   4  10   1      837.96      866.48     11.86 o 
   5  10   1     1065.50     1118.80     24.75 o 
   6  10   1      470.82      468.17     10.59 o 
   7  10   1        8.02       14.23      5.96 o 
   8  10   1       55.37       40.07      6.08 o 
   9  10   1        1.48        0.20     23.04 o 
  10  10   1       36.43       52.32     30.48 o 
  11  10   1       36.10       46.11     11.00 o 
 -11  11   1        1.67        1.55      8.09 o 
  -9  11   1        0.01        0.00     14.58 o 
  -8  11   1      431.30      457.44     17.77 o 
  -7  11   1       74.86       58.19     17.39 o 
  -6  11   1        0.36       21.55     36.16 o 
  -5  11   1      554.52      660.18     18.43 o 
  -4  11   1     1098.60     1190.37     20.34 o 
  -3  11   1     1206.78     1211.37     14.06 o 
  -2  11   1    14544.19    14694.51    252.09 o 
  -1  11   1     3515.29     4062.81     39.47 o 
   0  11   1     2178.49     2209.64     22.94 o 
   1  11   1     3676.31     4228.47     41.53 o 
   2  11   1       39.43       15.55      1.75 o 
   3  11   1      354.70      273.10      6.20 o 
   4  11   1     2101.05     1885.90     31.07 o 
   5  11   1      655.09      633.87     10.67 o 
   6  11   1      161.37      222.70     14.03 o 
   7  11   1       17.26       13.22      5.92 o 
   8  11   1      253.82      247.73     36.21 o 
   9  11   1       18.92       16.64      7.47 o 
  10  11   1      159.93      223.75     32.77 o 
  11  11   1        0.07       20.83     29.54 o 
 -11  12   1       11.99        0.26      6.94 o 
 -10  12   1        0.32       17.33     45.18 o 
  -9  12   1        5.15        0.00      6.34 o 
  -8  12   1       77.51       88.27     44.04 o 
  -7  12   1      602.94      527.77     18.28 o 
  -6  12   1      891.16      946.77     24.12 o 
  -5  12   1      550.80      480.93     24.23 o 
  -4  12   1      703.71      732.90      9.93 o 
  -3  12   1      439.60      603.75      8.57 o 
  -2  12   1      564.58      534.56     10.00 o 
  -1  12   1      956.89     1090.08     13.14 o 
   0  12   1      746.69      859.13     15.76 o 
   1  12   1     5732.83     5994.91     57.67 o 
   2  12   1       22.07       16.28      1.90 o 
   3  12   1      916.51     1151.26     29.48 o 
   4  12   1      106.92      109.87      5.28 o 
   5  12   1       16.67        0.00      4.95 o 
   6  12   1      532.45      501.31      9.83 o 
   7  12   1      246.41      263.24     62.76 o 
   8  12   1       61.94       54.04     24.87 o 
   9  12   1        0.60        0.00     10.59 o 
  10  12   1        1.70       22.24     47.53 o 
 -10  13   1       92.73       68.69     13.99 o 
  -9  13   1        0.29        8.14      5.69 o 
  -8  13   1        3.23        9.16     25.94 o 
  -7  13   1       15.51       14.19     11.83 o 
  -6  13   1       83.75       88.57      8.23 o 
  -5  13   1      438.04      408.13     11.93 o 
  -4  13   1      634.50      708.32     11.32 o 
  -3  13   1     2515.58     2467.97     26.34 o 
  -2  13   1     3017.03     2607.46     61.10 o 
  -1  13   1      797.59      667.78      9.40 o 
   0  13   1       31.79       17.06      5.26 o 
   1  13   1     1374.36     1439.55     19.09 o 
   2  13   1      640.84      684.64      9.60 o 
   3  13   1       36.84       74.08      3.26 o 
   4  13   1        2.53        4.52      4.24 o 
   5  13   1        9.22       12.36      2.63 o 
   6  13   1      582.81      497.20     15.28 o 
   7  13   1        0.07       10.61     29.08 o 
   8  13   1       38.45       39.20     14.89 o 
   9  13   1        3.96        7.86      7.11 o 
  10  13   1       37.11       25.48     13.92 o 
 -10  14   1       12.92       33.58     17.43 o 
  -9  14   1        3.66       12.71     12.34 o 
  -8  14   1       84.47      106.27     25.49 o 
  -7  14   1      128.88      138.04     16.22 o 
  -6  14   1        8.43       21.28     21.10 o 
  -5  14   1      659.95      687.73     31.00 o 
  -4  14   1       32.87       26.72      3.96 o 
  -3  14   1      573.20      566.40     11.99 o 
  -2  14   1      603.60      530.73      8.27 o 
  -1  14   1       45.15       42.38      2.79 o 
   0  14   1     2316.59     2091.66     22.72 o 
   1  14   1       28.02       18.27      6.21 o 
   2  14   1      577.29      525.69      8.32 o 
   3  14   1      395.22      376.98      7.37 o 
   4  14   1      299.92      369.25      7.12 o 
   5  14   1       56.08       40.17      7.21 o 
   6  14   1      193.98      224.19     10.38 o 
   7  14   1      153.85      162.51     22.98 o 
   8  14   1        1.78       11.45     11.13 o 
   9  14   1        5.88        8.17      7.30 o 
  10  14   1        4.86       10.75     11.63 o 
 -10  15   1       31.27       56.17     10.75 o 
  -9  15   1       93.25       97.85     33.44 o 
  -8  15   1        0.29       10.23     21.18 o 
  -7  15   1      247.75      269.04     23.83 o 
  -6  15   1       33.70       22.47      5.90 o 
  -5  15   1      192.18      210.96     27.44 o 
  -4  15   1        8.33        5.50      2.15 o 
  -3  15   1     2707.40     2698.77     47.87 o 
  -2  15   1        7.44        0.00      4.62 o 
  -1  15   1     1300.40     1349.72     16.29 o 
   0  15   1       75.68       50.58     13.04 o 
   1  15   1      394.66      279.59      5.92 o 
   2  15   1      467.56      524.21      8.54 o 
   3  15   1      832.24      833.42     15.37 o 
   4  15   1     1163.13     1137.22     18.54 o 
   5  15   1     1203.93     1148.22     16.66 o 
   6  15   1     1001.03      957.77     24.94 o 
   7  15   1      353.22      455.04     14.93 o 
   8  15   1       26.42       32.12      6.61 o 
   9  15   1       42.96       46.78      9.99 o 
  10  15   1       10.52       20.30     11.90 o 
 -10  16   1        4.92        7.24      9.02 o 
  -9  16   1        0.98       21.28     32.39 o 
  -8  16   1      144.57      130.94     20.70 o 
  -7  16   1      137.78      148.35     15.16 o 
  -6  16   1      149.09      184.78     23.47 o 
  -5  16   1      134.52      136.02     11.31 o 
  -4  16   1      191.69      184.54     22.85 o 
  -3  16   1      501.55      478.21     12.51 o 
  -2  16   1     1207.13     1092.09     15.10 o 
  -1  16   1       18.38       25.52      4.74 o 
   0  16   1        5.44       11.83      3.98 o 
   1  16   1      156.12      172.22      5.60 o 
   2  16   1     2098.66     2092.40     26.47 o 
   3  16   1        4.08        9.36      3.79 o 
   4  16   1      220.44      231.95      8.43 o 
   5  16   1     1639.82     1578.38     25.72 o 
   6  16   1        1.87        3.95      7.55 o 
   7  16   1       41.89       53.79      8.62 o 
   8  16   1       15.72       25.18      9.10 o 
   9  16   1       79.24       81.58      9.30 o 
  10  16   1       28.64       27.38     17.24 o 
 -10  17   1       29.04       20.89     10.33 o 
  -9  17   1        1.75        0.00      5.94 o 
  -8  17   1       39.60       84.48     54.75 o 
  -7  17   1       35.42       45.40     26.96 o 
  -6  17   1        1.80       14.92     29.36 o 
  -5  17   1       17.26       26.32     23.36 o 
  -4  17   1      197.20      219.73      7.91 o 
  -3  17   1       74.54       70.63      6.96 o 
  -2  17   1      328.91      396.18      7.61 o 
  -1  17   1      165.05      171.02      8.99 o 
   0  17   1     3512.67     3510.12     36.78 o 
   1  17   1     1229.74     1045.05     13.80 o 
   2  17   1        0.10        4.17      3.67 o 
   3  17   1       20.58       27.95      2.95 o 
   4  17   1      194.71      208.53      8.25 o 
   5  17   1      338.16      323.07     13.60 o 
   6  17   1      219.32      221.90     30.86 o 
   7  17   1       22.17       31.71      7.99 o 
   8  17   1       45.40       46.75      7.91 o 
   9  17   1       25.86       54.82     22.78 o 
  10  17   1        4.09       12.85      9.84 o 
  -9  18   1       10.38        0.00      6.22 o 
  -8  18   1        0.33        0.00     26.56 o 
  -7  18   1      138.18      180.04     19.31 o 
  -6  18   1      120.47      138.37     25.92 o 
  -5  18   1        1.93        0.00      8.62 o 
  -4  18   1     1458.04     1492.11     37.69 o 
  -3  18   1      281.79      267.60     11.43 o 
  -2  18   1      293.44      208.91     13.25 o 
  -1  18   1        4.55        2.51      2.52 o 
   0  18   1      972.19      942.96     19.15 o 
   1  18   1      386.79      384.06     11.09 o 
   2  18   1       40.20       33.31      3.07 o 
   3  18   1     1440.51     1288.88     17.80 o 
   4  18   1      128.55      111.49     10.70 o 
   5  18   1       79.90       99.83     40.53 o 
   6  18   1      219.10      228.66     11.14 o 
   7  18   1        0.26        0.64     12.63 o 
   8  18   1        6.94       20.17     15.74 o 
   9  18   1       97.79      127.72     10.99 o 
  -9  19   1        6.37        3.39      6.76 o 
  -8  19   1        0.72        0.24      6.06 o 
  -7  19   1        1.02       28.49     47.02 o 
  -6  19   1      360.41      292.55     22.62 o 
  -5  19   1      224.26      191.90     36.74 o 
  -4  19   1      507.59      478.95     19.09 o 
  -3  19   1     2237.80     2243.05     25.82 o 
  -2  19   1       49.96       36.66      4.68 o 
  -1  19   1       32.95       20.24      3.78 o 
   0  19   1     2003.83     1746.09     21.26 o 
   1  19   1      722.05      653.20     11.45 o 
   2  19   1      671.57      630.01     12.66 o 
   3  19   1      411.17      391.84     11.13 o 
   4  19   1       17.90        9.60      5.84 o 
   5  19   1      293.99      270.76     14.66 o 
   6  19   1        8.45       21.35     32.89 o 
   7  19   1        2.67        9.72      5.83 o 
   8  19   1      126.34      137.28     20.40 o 
   9  19   1        7.28       29.33     37.68 o 
  -9  20   1       11.82       17.15      7.54 o 
  -8  20   1        0.69        0.00      7.78 o 
  -7  20   1       10.49        3.04      7.26 o 
  -6  20   1       39.74       72.96     66.02 o 
  -5  20   1       33.65       41.46     32.06 o 
  -4  20   1       88.07       93.69      9.07 o 
  -3  20   1      200.45      220.33     22.42 o 
  -2  20   1      139.72      146.81      9.23 o 
  -1  20   1        0.41        1.87      2.22 o 
   0  20   1        2.44       20.83     15.48 o 
   1  20   1        1.43        8.49      5.32 o 
   2  20   1      909.07      801.63     12.47 o 
   3  20   1      343.53      319.43     10.33 o 
   4  20   1      343.52      329.35      8.51 o 
   5  20   1        1.67       21.81     32.17 o 
   6  20   1        1.43        2.14      4.40 o 
   7  20   1       21.16       39.43      7.47 o 
   8  20   1        5.21       12.98     38.39 o 
   9  20   1        1.39        3.52     20.04 o 
  -9  21   1       23.99       17.51      8.22 o 
  -8  21   1       13.38       19.56      7.30 o 
  -7  21   1      172.37      173.99     25.04 o 
  -6  21   1        2.65       14.59     10.55 o 
  -5  21   1       15.56       22.69      5.99 o 
  -4  21   1       31.58       47.64     19.20 o 
  -3  21   1       28.36       28.78      9.32 o 
  -2  21   1      165.93      163.84     10.43 o 
  -1  21   1      282.99      205.21     14.80 o 
   0  21   1       66.00       62.42      4.06 o 
   1  21   1        5.63        5.75      2.68 o 
   2  21   1      101.04       89.08      8.91 o 
   3  21   1       16.75       27.80     12.81 o 
   4  21   1      185.28      219.21     20.96 o 
   5  21   1        2.44        5.49      5.18 o 
   6  21   1        6.25        7.93      8.46 o 
   7  21   1      137.67      116.04     19.89 o 
   8  21   1        0.38        0.07      6.41 o 
  -8  22   1        0.02        2.83      6.68 o 
  -7  22   1      128.44      167.02     20.28 o 
  -6  22   1        9.48       18.58      8.15 o 
  -5  22   1       21.96       33.03      9.33 o 
  -4  22   1      489.81      467.14     68.77 o 
  -3  22   1       45.94       71.20     10.68 o 
  -2  22   1        8.92       11.54      7.01 o 
  -1  22   1        8.27       15.27      6.06 o 
   0  22   1      506.05      516.93     10.01 o 
   1  22   1       76.26       87.84      4.73 o 
   2  22   1      161.60      160.94      5.96 o 
   3  22   1        0.09        0.00      3.06 o 
   4  22   1       69.35       78.84     14.61 o 
   5  22   1      322.13      285.04     41.18 o 
   6  22   1        3.80        6.52      5.24 o 
   7  22   1       95.59       91.48      9.85 o 
   8  22   1        5.64        0.04      6.85 o 
  -8  23   1       20.51       21.67      9.70 o 
  -7  23   1       12.24       20.88     44.88 o 
  -6  23   1       51.90       81.41     17.24 o 
  -5  23   1        3.29        6.54      5.20 o 
  -4  23   1       60.00       44.85     24.20 o 
  -3  23   1      184.62      191.39     19.75 o 
  -2  23   1      114.87      135.63     11.09 o 
  -1  23   1      283.21      269.28     18.24 o 
   0  23   1       36.72       36.80     22.92 o 
   1  23   1        4.69        8.19      2.88 o 
   2  23   1       49.06       65.54      6.52 o 
   3  23   1      200.15      168.98     12.00 o 
   4  23   1      172.62      197.37     20.51 o 
   5  23   1        0.75       14.16     54.04 o 
   6  23   1      108.85      111.25     22.84 o 
   7  23   1        0.77        8.65     30.97 o 
   8  23   1       26.88       15.80      7.32 o 
  -7  24   1      117.54      112.61     11.27 o 
  -6  24   1        3.20       13.17     31.87 o 
  -5  24   1       29.28       39.56     15.07 o 
  -4  24   1       40.42       67.18      8.18 o 
  -3  24   1       17.73       54.70     20.81 o 
  -2  24   1       56.24       88.18      8.33 o 
  -1  24   1      200.78      191.88     18.08 o 
   0  24   1       16.68       34.04      3.78 o 
   1  24   1      406.30      387.06     13.17 o 
   2  24   1        8.58       13.79      3.56 o 
   3  24   1      453.55      417.69     18.93 o 
   4  24   1       31.95       57.09     17.44 o 
   5  24   1       97.34      110.71     24.70 o 
   6  24   1       21.83       24.84     26.84 o 
   7  24   1       25.01       22.65      9.11 o 
  -7  25   1        0.58       31.80     37.66 o 
  -6  25   1       65.44       70.24     17.15 o 
  -5  25   1      130.25      133.67     16.91 o 
  -4  25   1      170.95      188.74     24.09 o 
  -3  25   1       21.12       23.56     14.25 o 
  -2  25   1      165.92      162.10     10.19 o 
  -1  25   1        0.10        4.16      7.78 o 
   0  25   1      264.27      278.37      9.07 o 
   1  25   1       10.67       51.49      9.35 o 
   2  25   1       54.70       53.12      4.58 o 
   3  25   1       40.26       43.48     16.82 o 
   4  25   1      102.94       81.37      8.98 o 
   5  25   1        1.07       20.05     18.71 o 
   6  25   1       25.20       18.68      6.29 o 
   7  25   1       37.87       43.71      7.84 o 
  -7  26   1       17.21       24.30      7.95 o 
  -6  26   1      150.52      163.49     13.21 o 
  -5  26   1       55.04       84.99     34.77 o 
  -4  26   1       72.83       82.86     55.33 o 
  -3  26   1       77.86       90.58     14.06 o 
  -2  26   1      143.86      176.06     13.05 o 
  -1  26   1        2.51        5.52      5.57 o 
   0  26   1        0.25        9.04     11.49 o 
   1  26   1        5.25        8.44      3.83 o 
   2  26   1      110.87      113.32      6.80 o 
   3  26   1        0.09       17.33      6.83 o 
   4  26   1        1.61        6.91     20.43 o 
   5  26   1      135.17       93.73     17.35 o 
   6  26   1        1.70        5.94      7.99 o 
  -6  27   1       69.38       76.71     47.49 o 
  -5  27   1       26.35       50.57     22.30 o 
  -4  27   1        0.06       14.27     32.40 o 
  -3  27   1      402.41      360.82     29.65 o 
  -2  27   1      143.10      136.60     12.16 o 
  -1  27   1        3.67        1.60      4.64 o 
   0  27   1        0.18        0.00      3.19 o 
   1  27   1        0.08        0.00      3.27 o 
   2  27   1       49.47       66.72      5.54 o 
   3  27   1      237.15      213.95     21.86 o 
   4  27   1       88.18       85.82     27.19 o 
   5  27   1       34.09       45.03     33.72 o 
   6  27   1       64.36       93.18     17.76 o 
  -5  28   1       72.25       63.69     12.04 o 
  -4  28   1        0.13        4.72      5.61 o 
  -3  28   1      100.91      132.05     66.32 o 
  -2  28   1      128.15      132.34      8.73 o 
  -1  28   1      249.82      268.64     45.28 o 
   0  28   1       39.54       53.94      6.89 o 
   1  28   1       59.85       54.36      5.44 o 
   2  28   1      134.86      162.91     13.19 o 
   3  28   1       16.60       28.03     29.12 o 
   4  28   1       23.29       34.17     20.00 o 
   5  28   1        7.02       11.15      9.06 o 
  -5  29   1        3.15       12.79      9.83 o 
  -4  29   1       63.76       81.06      9.36 o 
  -3  29   1        2.81       16.21     27.49 o 
  -2  29   1       72.50       78.30     20.24 o 
  -1  29   1       16.92       19.15     28.16 o 
   0  29   1      103.03       97.95      7.03 o 
   1  29   1       14.91       22.53      5.60 o 
   2  29   1       82.83      116.35      9.62 o 
   3  29   1        0.33        0.00     10.50 o 
   4  29   1       50.76       41.87      7.60 o 
   5  29   1        0.18        0.00      7.73 o 
  -4  30   1        0.02       13.02     18.01 o 
  -3  30   1        4.42        2.92      7.95 o 
  -2  30   1       36.76       35.86     27.96 o 
  -1  30   1       48.21       57.66     11.56 o 
   0  30   1       13.49       12.66      7.36 o 
   1  30   1       68.71       54.54      8.34 o 
   2  30   1       12.75       11.54     17.38 o 
   3  30   1       22.12       24.06      6.76 o 
   4  30   1       37.05       38.75      7.34 o 
  -3  31   1        6.16       13.26      6.37 o 
  -2  31   1       25.04       27.02      6.77 o 
  -1  31   1        1.36        7.55     15.19 o 
   0  31   1       39.34       50.41      7.22 o 
   1  31   1        0.80        0.00      9.08 o 
   2  31   1        1.49        0.18      7.28 o 
   3  31   1       18.58       15.70      6.11 o 
  -1  32   1        0.03        0.00      5.13 o 
   0  32   1       14.43       27.45     13.62 o 
   1  32   1       18.25       23.59      8.11 o 
 -10   0   2       24.38      157.87     83.41 o 
  -8   0   2       81.14      147.05     62.98 o 
  -6   0   2     1320.70     1599.18     25.63 o 
  -4   0   2       14.43       11.17      9.80 o 
  -2   0   2      426.62      375.00      9.11 o 
   0   0   2    33521.00    32032.86    432.21 o 
   2   0   2     5374.24     6215.76     82.51 o 
   4   0   2      442.70      497.84     10.40 o 
   8   0   2      434.59      444.76     16.01 o 
  10   0   2      171.14      208.60     32.61 o 
 -11   1   2        1.45        0.00     43.98 o 
 -10   1   2      108.34      231.31    144.51 o 
  -9   1   2      154.94       83.48     92.95 o 
  -8   1   2      107.51       88.46     58.06 o 
  -7   1   2      310.47      298.49      8.70 o 
  -6   1   2     2449.66     2927.65     30.58 o 
  -5   1   2     1944.72     2203.61     23.35 o 
  -4   1   2      779.94      865.49     10.26 o 
  -3   1   2     4860.96     6005.42     57.76 o 
  -2   1   2     4628.49     5279.53     56.73 o 
  -1   1   2       22.63        5.96      0.91 o 
   0   1   2    11220.92    11762.39    122.62 o 
   1   1   2        8.23       11.66      1.08 o 
   2   1   2    40422.68    40950.69    375.78 o 
   3   1   2      825.81      815.14      9.86 o 
   4   1   2     1169.61     1323.17     16.12 o 
   5   1   2     1428.11     1467.66    108.81 o 
   6   1   2      384.64      270.20     24.65 o 
   7   1   2      717.83      659.69    255.89 o 
   8   1   2       12.27       22.83      4.51 o 
   9   1   2       18.87       17.07      9.59 o 
  10   1   2       50.01       72.89     40.26 o 
  11   1   2       49.05       10.57     47.40 o 
 -11   2   2       10.57        6.96     46.49 o 
 -10   2   2      138.92      335.29     84.52 o 
  -9   2   2      194.18      120.94     46.38 o 
  -8   2   2      613.27      553.85     90.35 o 
  -7   2   2        0.02       12.55     12.08 o 
  -6   2   2      263.43      276.49      8.47 o 
  -5   2   2     1188.65     1277.65     14.62 o 
  -4   2   2      784.79      826.70      9.87 o 
  -3   2   2     2012.20     2226.63     34.64 o 
  -1   2   2     6671.43     7004.12    118.07 o 
   0   2   2    18479.72    19318.62    334.83 o 
   1   2   2     1689.67     1823.61     18.82 o 
   2   2   2    11624.59    12151.07    112.21 o 
   3   2   2     2270.45     2291.71     23.76 o 
   4   2   2      258.46      293.80     15.45 o 
   5   2   2     3441.91     3032.49    478.36 o 
   6   2   2     1149.14     1303.42     22.59 o 
   7   2   2      261.64      214.34     10.52 o 
   8   2   2      132.58       75.67     33.00 o 
   9   2   2        1.44        3.58      4.31 o 
  10   2   2      121.89      115.33     18.02 o 
  11   2   2        6.08       47.91     50.91 o 
 -11   3   2        0.40        0.00     42.30 o 
 -10   3   2      288.22      142.45    164.89 o 
  -9   3   2       78.41       81.86    104.30 o 
  -8   3   2      352.00      345.88     39.74 o 
  -7   3   2       91.09      104.00     29.59 o 
  -6   3   2     3156.33     3409.64     35.03 o 
  -5   3   2       50.06       63.07      5.61 o 
  -4   3   2       95.33      114.50      4.26 o 
  -3   3   2      525.80      649.04     12.26 o 
  -2   3   2     2777.86     2587.13     82.99 o 
  -1   3   2       94.11      148.88     15.87 o 
   0   3   2      149.89      137.68      2.71 o 
   1   3   2      768.58      982.10     11.80 o 
   2   3   2    33515.26    34950.22    374.28 o 
   3   3   2     2194.23     1743.76    187.50 o 
   4   3   2     2520.01     2856.20     36.89 o 
   5   3   2     1583.67     1688.85     19.25 o 
   6   3   2     1698.93     1868.30     28.92 o 
   7   3   2       29.41       38.00      8.09 o 
   8   3   2       36.31       20.16      7.11 o 
   9   3   2        8.55        0.00      3.59 o 
  10   3   2        8.36       24.25     27.31 o 
  11   3   2       26.17       14.39     16.45 o 
 -11   4   2        0.38        0.00     44.44 o 
 -10   4   2        2.81      384.15     94.76 o 
  -9   4   2        0.15       69.21     42.60 o 
  -8   4   2      256.06      247.06     23.82 o 
  -7   4   2      233.37      200.93     45.43 o 
  -6   4   2        1.69        4.93      2.63 o 
  -5   4   2      355.82      367.66      9.07 o 
  -4   4   2     2046.82     2420.81     47.62 o 
  -3   4   2      382.23      391.67      8.33 o 
  -1   4   2     5823.88     6171.61     59.32 o 
   0   4   2    24838.32    26334.59    274.74 o 
   1   4   2      384.80      353.02      5.51 o 
   2   4   2     6571.06     7224.88     71.57 o 
   3   4   2     3597.64     4084.76     49.27 o 
   4   4   2      188.33      204.78      6.08 o 
   5   4   2     3578.54     3872.48     39.43 o 
   6   4   2      735.73      756.13     12.31 o 
   7   4   2      162.75      184.95     10.00 o 
   8   4   2      225.04      237.77      8.74 o 
   9   4   2      102.45       79.49     20.05 o 
  10   4   2        1.04        4.92     16.56 o 
  11   4   2        0.29        0.00     20.43 o 
 -11   5   2        3.63       41.43    105.55 o 
 -10   5   2      218.16      414.11    309.73 o 
  -9   5   2       28.55       38.51     30.23 o 
  -8   5   2       40.63      233.63     63.56 o 
  -7   5   2     1456.64     1543.77     31.96 o 
  -6   5   2        0.39        5.77      6.83 o 
  -5   5   2       14.81       19.02      4.18 o 
  -4   5   2        0.74        0.00      4.87 o 
  -2   5   2     4985.38     5007.32     90.48 o 
  -1   5   2       40.26       50.84      1.71 o 
   0   5   2     3576.21     3602.47     70.65 o 
   1   5   2    11891.56    13572.15    135.18 o 
   2   5   2     6783.87     7748.75     79.22 o 
   3   5   2     4862.85     5476.89     75.85 o 
   4   5   2     1445.87     1495.95     33.65 o 
   5   5   2       19.85       24.51      2.96 o 
   6   5   2        0.06        1.86      3.81 o 
   7   5   2       23.27       31.81      6.41 o 
   8   5   2      125.39      120.40     11.71 o 
   9   5   2       29.10       21.96     11.70 o 
  10   5   2        2.90        8.71     14.41 o 
  11   5   2       63.87       67.08     23.50 o 
 -11   6   2       85.85        0.00     41.56 o 
 -10   6   2      503.93      173.10    190.14 o 
  -9   6   2      137.13      156.27     31.80 o 
  -8   6   2      709.20      693.60     19.50 o 
  -6   6   2       98.99      117.24     23.95 o 
  -5   6   2       14.30        7.01      2.78 o 
  -4   6   2      172.94        0.00     30.48 o 
  -3   6   2     2269.52     2061.00     31.16 o 
  -2   6   2     9560.60     9516.36    129.05 o 
  -1   6   2    10245.16    10806.94    161.57 o 
   0   6   2     5844.38     6732.48    136.19 o 
   1   6   2    29782.41    31978.37    569.09 o 
   2   6   2     9561.25    10512.80    120.37 o 
   3   6   2       43.64       29.11      4.82 o 
   4   6   2       27.43       46.03      2.47 o 
   5   6   2      469.20      463.67      8.87 o 
   6   6   2       39.41       36.79      3.84 o 
   7   6   2      163.90      181.59      6.55 o 
   8   6   2       56.13       68.89      5.52 o 
   9   6   2       21.58       23.06      7.17 o 
  10   6   2       17.39       21.62      8.14 o 
  11   6   2       17.99        1.36     10.30 o 
 -11   7   2        0.85       87.84     61.28 o 
 -10   7   2        3.84      381.78    308.70 o 
  -9   7   2       65.44       83.41     32.17 o 
  -8   7   2      554.11      548.39     24.13 o 
  -7   7   2      369.04      379.33     13.79 o 
  -6   7   2        6.55       48.21     30.04 o 
  -4   7   2      789.81      818.19     15.98 o 
  -3   7   2      895.55     1180.76     19.84 o 
  -2   7   2     1452.73     1686.89     26.22 o 
  -1   7   2     8021.10     8253.74    137.37 o 
   0   7   2    20531.66    20867.03    442.00 o 
   1   7   2       14.27       32.78      2.37 o 
   2   7   2     3651.02     3862.91     46.75 o 
   3   7   2     2876.52     3463.51     50.87 o 
   4   7   2       23.40       33.79      3.10 o 
   5   7   2      118.67      148.39      5.39 o 
   6   7   2        0.27        0.60      2.66 o 
   7   7   2      944.16      885.56     14.52 o 
   8   7   2       74.40       63.18      5.47 o 
   9   7   2      139.62      162.55     34.73 o 
  10   7   2        3.22        6.90     15.54 o 
  11   7   2        1.22        0.00      8.32 o 
 -11   8   2        5.07        0.00     39.27 o 
 -10   8   2        3.90        9.42      9.05 o 
  -9   8   2       14.03       41.00     16.59 o 
  -8   8   2       97.36       90.25      8.90 o 
  -7   8   2       79.54       78.98     20.64 o 
  -6   8   2      115.72       26.82     18.83 o 
  -5   8   2     3164.64     3047.35    354.41 o 
  -4   8   2      275.12      284.28     10.12 o 
  -3   8   2     7733.23     8576.74    117.78 o 
  -2   8   2     2148.69     2436.50     39.81 o 
  -1   8   2      641.17      555.83      7.26 o 
   0   8   2       15.28       46.24      3.98 o 
   1   8   2      431.67      487.03     14.60 o 
   2   8   2     2806.68     2695.23     41.23 o 
   3   8   2       61.44       71.46      5.31 o 
   4   8   2     1487.21     1884.77     29.27 o 
   5   8   2      141.60      126.72      5.55 o 
   6   8   2      128.63      105.45     13.43 o 
   7   8   2       34.92       44.84      4.72 o 
   8   8   2      164.42      174.14      7.03 o 
   9   8   2       69.01       59.50     19.50 o 
  10   8   2        6.38        6.93     17.98 o 
  11   8   2        1.44       14.27      8.92 o 
 -11   9   2        0.01       19.13     41.39 o 
 -10   9   2        3.71        8.16      7.51 o 
  -9   9   2       82.03       98.46     20.30 o 
  -8   9   2       96.98       70.36     11.62 o 
  -7   9   2        1.72      143.15     41.57 o 
  -6   9   2      203.99      199.48     10.92 o 
  -5   9   2       25.16       44.71     12.35 o 
  -4   9   2        5.79        0.00      5.58 o 
  -3   9   2       13.46       76.97     11.69 o 
  -2   9   2        9.06       35.30      3.38 o 
  -1   9   2       58.34       79.10      2.72 o 
   0   9   2     6284.41     6321.48    132.12 o 
   1   9   2     1536.66     1467.71     16.36 o 
   2   9   2     3032.63     3838.92     50.53 o 
   3   9   2     1229.33     1430.76     16.53 o 
   4   9   2     4045.52     4332.63     48.23 o 
   5   9   2      268.44      302.79     11.60 o 
   6   9   2      675.32      630.35     14.42 o 
   7   9   2      219.69      213.56      8.19 o 
   8   9   2       21.92       34.56     15.54 o 
   9   9   2        7.24        6.40     12.09 o 
  10   9   2       82.78       87.10     21.15 o 
  11   9   2        0.54        7.85      9.42 o 
 -11  10   2       19.00        0.44     36.81 o 
 -10  10   2        3.12       10.49      8.68 o 
  -9  10   2       66.77       55.44      9.18 o 
  -8  10   2      569.87      485.91    193.38 o 
  -7  10   2      256.28      247.17     58.83 o 
  -6  10   2        8.68        4.88      4.27 o 
  -5  10   2      674.50      683.39     14.67 o 
  -4  10   2      509.92      664.68     14.14 o 
  -3  10   2       67.69       66.36      3.63 o 
  -2  10   2        3.99        4.96      1.33 o 
  -1  10   2     4091.33     4197.96     40.66 o 
   0  10   2      227.73      238.28      7.46 o 
   1  10   2      243.77      268.14      5.98 o 
   2  10   2     5394.87     6244.49     85.86 o 
   3  10   2      388.48      330.81      6.63 o 
   4  10   2     1653.67     1708.92     19.72 o 
   5  10   2      837.90      686.87     31.26 o 
   6  10   2        5.11        7.88      4.59 o 
   7  10   2      175.16      164.08     14.12 o 
   8  10   2       46.45       84.32      7.75 o 
   9  10   2        1.42        2.86      6.94 o 
  10  10   2        0.27       12.00     26.57 o 
  11  10   2        5.77        8.52      8.70 o 
 -11  11   2        0.88       22.66     40.74 o 
 -10  11   2        6.68       18.97     14.15 o 
  -9  11   2       16.87        8.61     10.13 o 
  -8  11   2       75.10       83.32     19.18 o 
  -7  11   2       62.23       71.00     36.08 o 
  -6  11   2        9.37       13.31      6.01 o 
  -5  11   2        2.82        2.52      2.66 o 
  -4  11   2       31.80       42.11      4.43 o 
  -3  11   2      952.54      797.20     11.35 o 
  -2  11   2       81.48       66.12      5.18 o 
  -1  11   2        8.67       12.53      3.65 o 
   0  11   2     2110.57     2159.25     29.59 o 
   1  11   2      447.95      408.20      7.43 o 
   2  11   2      220.10      304.13      7.00 o 
   3  11   2     1504.42     1515.00     34.21 o 
   4  11   2       55.61       53.78      4.22 o 
   5  11   2      684.13      560.60     18.20 o 
   6  11   2        0.19        6.60      4.12 o 
   7  11   2       82.64       70.40      5.44 o 
   8  11   2        7.90        5.36      5.07 o 
   9  11   2        3.48        6.72      7.37 o 
  10  11   2        3.35        7.28      7.99 o 
 -10  12   2      122.96       44.59     19.19 o 
  -9  12   2       55.62       39.47      6.96 o 
  -8  12   2        6.30       18.99     41.04 o 
  -7  12   2      223.20      244.12     30.77 o 
  -6  12   2      127.73      104.08     16.87 o 
  -5  12   2      320.40      275.54     11.98 o 
  -4  12   2      901.75      919.49     26.17 o 
  -3  12   2      463.38      368.90      6.97 o 
  -2  12   2       89.71       68.75      4.54 o 
  -1  12   2     1523.38     1809.37     19.95 o 
   0  12   2     6761.01     7538.77     71.47 o 
   1  12   2       33.62       26.78      3.55 o 
   2  12   2     2472.87     2557.69     26.86 o 
   3  12   2      184.73      158.28      6.54 o 
   4  12   2      754.21      800.94     19.69 o 
   5  12   2        9.36       19.81      2.97 o 
   6  12   2       15.61       16.37      5.26 o 
   7  12   2      217.40      161.16     19.95 o 
   8  12   2        0.86        3.94      4.87 o 
   9  12   2       68.99       61.04     14.57 o 
  10  12   2       32.73       51.37     10.18 o 
 -10  13   2       13.84       12.31     10.77 o 
  -9  13   2       45.97       39.51      7.45 o 
  -8  13   2       10.42       13.49      5.45 o 
  -7  13   2      348.09      309.19     11.87 o 
  -6  13   2      108.50      109.90     10.00 o 
  -5  13   2       55.50       68.10      7.91 o 
  -4  13   2       80.85       80.30      5.47 o 
  -3  13   2       15.28        2.63      2.57 o 
  -2  13   2       60.86       38.92      4.33 o 
  -1  13   2      287.78      289.63      5.77 o 
   0  13   2      534.08      561.42      8.69 o 
   1  13   2     1510.65     1571.11     19.51 o 
   2  13   2     1447.94     1651.69     33.61 o 
   3  13   2     1803.33     1870.65     21.14 o 
   4  13   2      242.47      304.17      6.43 o 
   5  13   2       66.46       84.96     10.67 o 
   6  13   2        3.50        6.08      2.92 o 
   7  13   2      312.13      347.14     12.81 o 
   8  13   2      226.48      203.00     30.31 o 
   9  13   2       29.22       15.12      8.32 o 
  10  13   2       13.78       18.31      9.14 o 
 -10  14   2       22.83       24.23      8.98 o 
  -9  14   2        4.04        2.54      6.88 o 
  -8  14   2      330.04      337.97     75.96 o 
  -7  14   2        8.60       14.47      7.79 o 
  -6  14   2       14.06       35.36     13.96 o 
  -5  14   2     1326.39     1299.15     29.38 o 
  -4  14   2        3.64        1.93      9.84 o 
  -3  14   2     1042.21      998.73     12.67 o 
  -2  14   2     1820.23     1930.80     23.48 o 
  -1  14   2      636.29      643.41      9.99 o 
   0  14   2      480.88      593.26      9.00 o 
   1  14   2     1635.94     1757.83     19.92 o 
   2  14   2       80.13       64.35      5.12 o 
   3  14   2      263.55      251.32      7.33 o 
   4  14   2     1078.60      924.17     24.20 o 
   5  14   2     2974.22     2890.81     52.87 o 
   6  14   2        6.45        7.48      3.08 o 
   7  14   2       15.72        7.96      9.46 o 
   8  14   2        0.32       13.74     27.52 o 
   9  14   2       13.69        0.00     14.15 o 
  10  14   2        0.79        2.32      8.43 o 
 -10  15   2       26.69       22.80      9.23 o 
  -9  15   2        1.96        1.16      6.09 o 
  -8  15   2       85.38      110.91     57.01 o 
  -7  15   2        2.65        0.00      4.90 o 
  -6  15   2      245.85      317.16     14.73 o 
  -5  15   2       12.86       23.87      6.06 o 
  -4  15   2        1.79        0.00      3.30 o 
  -3  15   2       97.13       89.25     11.90 o 
  -2  15   2       95.79       63.84      9.23 o 
  -1  15   2     1625.35     1664.45     27.72 o 
   0  15   2      404.40      404.93     11.22 o 
   1  15   2     1027.08     1031.97     19.87 o 
   2  15   2      166.44      142.97      4.62 o 
   3  15   2      736.65      704.62     10.66 o 
   4  15   2      223.34      181.58     11.76 o 
   5  15   2     1398.97     1399.23     33.84 o 
   6  15   2       17.42       20.16      4.24 o 
   7  15   2      191.33      172.00     26.49 o 
   8  15   2        5.19        3.38      5.38 o 
   9  15   2       66.35       46.46      8.01 o 
  10  15   2        3.29       13.92      8.69 o 
 -10  16   2       22.20       16.01     13.07 o 
  -9  16   2        5.31        4.62      6.15 o 
  -8  16   2      150.15      106.60     13.55 o 
  -7  16   2       31.05       25.98      6.06 o 
  -6  16   2        0.66        0.00      5.61 o 
  -5  16   2       44.89       31.77      5.83 o 
  -4  16   2     1000.17     1061.52     21.28 o 
  -3  16   2     2072.92     1891.51     30.52 o 
  -2  16   2      422.02      376.23      7.19 o 
  -1  16   2     1554.33     1307.33     16.27 o 
   0  16   2      213.96      231.53      5.72 o 
   1  16   2      123.33      100.10      7.80 o 
   2  16   2      440.79      476.03      8.39 o 
   3  16   2      680.09      617.40     13.04 o 
   4  16   2        0.20        0.00      7.01 o 
   5  16   2      535.50      526.50     10.79 o 
   6  16   2      290.12      306.39     12.06 o 
   7  16   2        8.44       10.29     12.15 o 
   8  16   2        8.23        9.80      6.55 o 
   9  16   2        3.71        8.15      6.50 o 
  10  16   2        1.39        2.72      8.96 o 
 -10  17   2        7.64       22.29     15.34 o 
  -9  17   2        0.00        0.00     11.80 o 
  -8  17   2       13.82       28.05     29.98 o 
  -7  17   2      473.81      459.90    101.08 o 
  -6  17   2       57.47       51.86      8.31 o 
  -5  17   2       11.46       25.97      5.98 o 
  -4  17   2        0.15        4.03      3.91 o 
  -3  17   2      567.25      560.16     14.14 o 
  -2  17   2       15.66        1.37      2.99 o 
  -1  17   2      204.96      180.04     17.13 o 
   0  17   2      910.79      786.61     12.72 o 
   1  17   2       37.86       52.69      4.75 o 
   2  17   2       20.16        9.19      2.64 o 
   3  17   2      689.18      710.38     12.62 o 
   4  17   2       13.81       12.80      3.15 o 
   5  17   2        0.65        5.96      4.96 o 
   6  17   2        3.15        6.22     19.55 o 
   7  17   2       18.70       22.61      5.94 o 
   8  17   2        0.90        7.00      7.60 o 
   9  17   2       46.76       60.24      9.00 o 
  -9  18   2        5.02        5.94     10.00 o 
  -8  18   2       22.69       44.57      9.36 o 
  -7  18   2      270.37      311.48     36.13 o 
  -6  18   2       55.99       43.35      6.84 o 
  -5  18   2      579.01      580.36     19.16 o 
  -4  18   2      177.55      133.61     18.26 o 
  -3  18   2       14.20       26.30      7.46 o 
  -2  18   2      246.73      239.93      6.07 o 
  -1  18   2        7.95       21.02      6.08 o 
   0  18   2      395.00      460.35     10.03 o 
   1  18   2        2.92        0.00      2.34 o 
   2  18   2      658.53      583.67     11.29 o 
   3  18   2        2.85       11.68      8.05 o 
   4  18   2       11.62       15.71      5.30 o 
   5  18   2        6.41        2.09      2.82 o 
   6  18   2        7.78        0.00      5.11 o 
   7  18   2       15.47       13.63      6.00 o 
   8  18   2      283.00      307.70     45.18 o 
   9  18   2       32.25       60.03     18.61 o 
  -9  19   2       35.26       36.08      8.62 o 
  -8  19   2       35.13       31.13      7.43 o 
  -7  19   2       99.25      140.49     57.55 o 
  -6  19   2      159.69      141.66     20.17 o 
  -5  19   2        4.40        7.35     11.94 o 
  -4  19   2       39.98       57.93     21.13 o 
  -3  19   2       12.89       13.97      4.12 o 
  -2  19   2       62.01       52.55     12.31 o 
  -1  19   2     1191.01     1111.74     15.22 o 
   0  19   2     1352.34     1203.10     35.78 o 
   1  19   2        0.59        4.87      2.47 o 
   2  19   2     1046.01     1043.08     14.99 o 
   3  19   2      111.41      129.62      6.68 o 
   4  19   2      584.34      529.32     10.82 o 
   5  19   2      126.57      108.37      9.10 o 
   6  19   2        3.09       19.23      5.92 o 
   7  19   2        3.41        6.66      7.47 o 
   8  19   2       52.91       54.01     54.60 o 
   9  19   2       52.00       75.07     13.19 o 
  -9  20   2        0.00        6.71     13.27 o 
  -8  20   2       39.01       43.23      8.30 o 
  -7  20   2        2.87        0.00     23.35 o 
  -6  20   2      412.27      446.32     41.52 o 
  -5  20   2     1169.11     1142.20     29.45 o 
  -4  20   2      268.78      263.90     33.81 o 
  -3  20   2       88.14       90.91      8.48 o 
  -2  20   2       22.74       29.30      3.56 o 
  -1  20   2      315.10      359.21     11.74 o 
   0  20   2      164.05      201.93     12.67 o 
   1  20   2      370.41      336.75      7.77 o 
   2  20   2      486.21      460.91     16.99 o 
   3  20   2      896.13      850.83     22.62 o 
   4  20   2       10.20       17.30     11.98 o 
   5  20   2      801.68      740.26     26.79 o 
   6  20   2       11.73       11.10      5.68 o 
   7  20   2       34.89       49.58      8.76 o 
   8  20   2        0.75        7.85      6.50 o 
   9  20   2        1.07        0.00     36.50 o 
  -8  21   2       31.16       25.42      9.69 o 
  -7  21   2       32.31       29.98     10.39 o 
  -6  21   2        0.02        0.00      7.28 o 
  -5  21   2       93.28      106.52     16.52 o 
  -4  21   2        8.47       12.93      6.33 o 
  -3  21   2        1.67        5.18     18.22 o 
  -2  21   2      480.17      496.42     18.76 o 
  -1  21   2       22.81       19.79      8.62 o 
   0  21   2      138.77      103.55      9.04 o 
   1  21   2      789.84      799.75     23.84 o 
   2  21   2     1275.91     1196.45     17.78 o 
   3  21   2      211.03      190.38      8.97 o 
   4  21   2       34.23       26.68      4.90 o 
   5  21   2      315.35      341.29     13.01 o 
   6  21   2        9.27       18.57      7.47 o 
   7  21   2        0.89        5.13     17.61 o 
   8  21   2        2.00        9.82      6.23 o 
  -8  22   2        8.69        6.85      8.90 o 
  -7  22   2        0.36       12.11     19.88 o 
  -6  22   2       60.06       39.76     13.29 o 
  -5  22   2       10.27       37.52     40.53 o 
  -4  22   2       51.31       79.87      8.65 o 
  -3  22   2      234.39      192.28     38.54 o 
  -2  22   2      746.64      737.07     16.05 o 
  -1  22   2      166.11      190.57     13.13 o 
   0  22   2        1.45        8.98      5.18 o 
   1  22   2       96.86      102.86      8.40 o 
   2  22   2      614.00      587.98     27.15 o 
   3  22   2       34.43       38.08      4.80 o 
   4  22   2       44.26       47.39      5.04 o 
   5  22   2       39.96       73.01     56.30 o 
   6  22   2       51.71       49.61      7.40 o 
   7  22   2       47.55       43.67      8.18 o 
   8  22   2        5.98        5.41      6.45 o 
  -8  23   2        7.95       11.87      8.88 o 
  -7  23   2       90.27      108.39     20.55 o 
  -6  23   2      192.01      224.07     29.74 o 
  -5  23   2       43.83       43.38      7.21 o 
  -4  23   2      135.29      151.97     17.23 o 
  -3  23   2      116.18      108.16     27.52 o 
  -2  23   2      100.85      121.99     29.02 o 
  -1  23   2      578.15      532.50     10.37 o 
   0  23   2       15.70       14.75      3.48 o 
   1  23   2       79.39       76.38      4.95 o 
   2  23   2      162.50      163.81      7.72 o 
   3  23   2       14.70       15.07      3.71 o 
   4  23   2       79.68       91.03      7.94 o 
   5  23   2       38.14       63.53      7.82 o 
   6  23   2       42.61       53.42      7.99 o 
   7  23   2       69.49       92.21      9.14 o 
   8  23   2        0.04        4.17      6.61 o 
  -7  24   2        8.33       16.25     23.36 o 
  -6  24   2        2.86       31.08     52.94 o 
  -5  24   2        3.29        4.72      5.28 o 
  -4  24   2        3.01       28.98     58.70 o 
  -3  24   2       28.85       28.76     19.61 o 
  -2  24   2      178.67      193.87     13.00 o 
  -1  24   2      439.71      475.73     10.67 o 
   0  24   2      214.65      195.64     10.72 o 
   1  24   2       76.42       44.42      4.17 o 
   2  24   2       10.63       19.37      5.92 o 
   3  24   2      167.53      178.89     10.23 o 
   4  24   2        8.48        9.21     14.96 o 
   5  24   2      357.00      312.52     41.42 o 
   6  24   2        4.57       11.79      5.85 o 
   7  24   2       17.92       24.20     23.30 o 
  -7  25   2        4.04        8.04     11.92 o 
  -6  25   2       11.99       19.26      8.30 o 
  -5  25   2       22.19       57.51     17.22 o 
  -4  25   2      180.81      246.47     53.71 o 
  -3  25   2        4.32       11.26      8.90 o 
  -2  25   2       90.96       94.40     30.31 o 
  -1  25   2      481.05      503.31     23.41 o 
   0  25   2        2.99        9.45     10.67 o 
   1  25   2      195.87      195.39      9.51 o 
   2  25   2       29.62       29.68      3.91 o 
   3  25   2       75.22       65.94      6.20 o 
   4  25   2       59.28       46.71      7.10 o 
   5  25   2      174.56      234.22     14.88 o 
   6  25   2        1.20        0.00      6.16 o 
   7  25   2        0.00        0.00      5.24 o 
  -6  26   2       55.68       68.24     10.31 o 
  -5  26   2      285.05      277.98     41.01 o 
  -4  26   2        6.45       16.31     51.44 o 
  -3  26   2      397.23      427.59     63.25 o 
  -2  26   2      173.63      183.49     15.48 o 
  -1  26   2      569.98      549.30     27.00 o 
   0  26   2      167.58      165.80     16.13 o 
   1  26   2       29.65       19.72      9.49 o 
   2  26   2       70.80       74.68      5.15 o 
   3  26   2       13.20       18.66      6.49 o 
   4  26   2       58.75       51.83      9.27 o 
   5  26   2      425.06      445.13     24.91 o 
   6  26   2       12.17        0.00      5.07 o 
  -6  27   2      159.21      146.42     14.19 o 
  -5  27   2       48.45       74.76     49.68 o 
  -4  27   2      168.99      175.78     26.19 o 
  -3  27   2       84.30      133.14     22.75 o 
  -2  27   2       77.34       70.83     28.19 o 
  -1  27   2       20.39       19.54     14.66 o 
   0  27   2       42.28       49.49      8.05 o 
   1  27   2        1.87        4.53      3.32 o 
   2  27   2      180.52      179.21     10.79 o 
   3  27   2      324.78      344.07     63.77 o 
   4  27   2      103.31      121.85     12.26 o 
   5  27   2        0.30        5.61     17.17 o 
   6  27   2        6.53       10.49      5.87 o 
  -5  28   2       15.95       25.06     19.48 o 
  -4  28   2        0.36       16.12     37.72 o 
  -3  28   2       10.43       23.21     39.27 o 
  -2  28   2       57.29       70.59      7.25 o 
  -1  28   2      101.42       75.98      9.32 o 
   0  28   2       51.34       95.72      7.65 o 
   1  28   2       38.12       54.81      7.08 o 
   2  28   2       15.22       12.51      9.09 o 
   3  28   2       34.07       40.69      7.10 o 
   4  28   2       21.95       23.61     15.86 o 
   5  28   2       16.35       12.88      5.96 o 
  -5  29   2       11.68       14.93     19.35 o 
  -4  29   2       54.90       45.44      8.13 o 
  -3  29   2       71.65       65.41     11.40 o 
  -2  29   2       15.75       18.22     19.66 o 
  -1  29   2        5.21        3.50     10.92 o 
   0  29   2        5.16       21.00     12.88 o 
   1  29   2        3.70        8.72      3.86 o 
   2  29   2        7.31        7.35      4.17 o 
   3  29   2        8.09        9.22      6.60 o 
   4  29   2        2.54        7.03     15.28 o 
  -4  30   2        8.77        5.89     10.37 o 
  -3  30   2        4.78       13.96     17.68 o 
  -2  30   2       10.52       10.14      6.52 o 
  -1  30   2       13.49       17.74      5.55 o 
   0  30   2       10.39        5.97      5.34 o 
   1  30   2       64.86       73.84      6.29 o 
   2  30   2       27.64       29.82      6.77 o 
   3  30   2       55.60       66.47      8.54 o 
  -2  31   2        0.01        0.00      5.34 o 
  -1  31   2       42.71       36.81      8.58 o 
   0  31   2       12.31        5.63      5.54 o 
   1  31   2        3.53        5.11     11.88 o 
   2  31   2       23.42       12.62      5.98 o 
 -11   0   3       78.70       25.21     56.54 o 
  -7   0   3      468.38      448.19     13.70 o 
  -5   0   3     4327.97     4866.89     68.28 o 
  -3   0   3     1072.21      927.36     15.16 o 
  -1   0   3    14408.57    13376.33    179.34 o 
   1   0   3     1399.08     1168.77     38.57 o 
   3   0   3      243.78      248.08      9.95 o 
   5   0   3     1399.49     1413.16     24.03 o 
   7   0   3      482.26      443.73     15.01 o 
  11   0   3       67.18       18.73     67.94 o 
 -11   1   3       17.13       93.43     80.84 o 
 -10   1   3       10.52      164.95    188.89 o 
  -9   1   3      571.16      268.76     60.82 o 
  -8   1   3     1012.52      274.06    157.87 o 
  -7   1   3       88.95       97.13      5.64 o 
  -6   1   3      283.39      290.52      5.93 o 
  -5   1   3     3807.16     4234.32     42.33 o 
  -4   1   3      625.73      564.96      7.60 o 
  -3   1   3     1221.50     1348.40     14.63 o 
  -2   1   3      402.56      394.48      5.41 o 
  -1   1   3      164.48      222.15      4.15 o 
   0   1   3      501.22      444.37      8.97 o 
   1   1   3     5497.41     5949.83     61.81 o 
   2   1   3    20856.91    19892.02    187.90 o 
   3   1   3     1351.56     1370.56     15.47 o 
   4   1   3       43.34       38.36      2.48 o 
   5   1   3      227.65      173.47      5.02 o 
   6   1   3       31.86       38.81      3.19 o 
   7   1   3      159.53      105.92     12.84 o 
   8   1   3       11.86        4.57      4.07 o 
   9   1   3       21.03       19.96     13.42 o 
  10   1   3       20.44       12.25      5.43 o 
  11   1   3        5.04       23.10     11.59 o 
 -11   2   3       12.49      133.19     53.75 o 
 -10   2   3      206.35       89.90     51.54 o 
  -9   2   3      140.30      549.47    361.56 o 
  -8   2   3      225.72      854.56    437.07 o 
  -7   2   3      442.94      415.14     70.88 o 
  -6   2   3      854.64      924.99     11.87 o 
  -5   2   3      217.99      288.92      6.93 o 
  -4   2   3      200.16      219.56      6.48 o 
  -3   2   3     1130.76     1084.26     17.67 o 
  -2   2   3     3291.71     3472.20     34.34 o 
  -1   2   3     7913.86     8034.56    115.17 o 
   0   2   3     9728.61    10207.69    119.69 o 
   1   2   3      315.84      282.37      5.18 o 
   2   2   3      317.15      431.83      9.87 o 
   3   2   3      771.25      810.07     10.29 o 
   4   2   3      605.81      560.64      8.37 o 
   5   2   3       21.72       20.72      2.53 o 
   6   2   3      543.96      436.59     10.14 o 
   7   2   3       91.54       95.41     11.95 o 
   8   2   3       70.96       47.45      8.50 o 
   9   2   3      158.47      162.59     12.59 o 
  10   2   3       38.35       45.48     11.15 o 
  11   2   3        3.28        0.00      8.63 o 
 -11   3   3       69.78       44.59     45.02 o 
 -10   3   3       57.07      333.59     82.98 o 
  -9   3   3        8.87      245.76     87.90 o 
  -8   3   3      246.79      249.61     28.90 o 
  -7   3   3     1175.38     1226.21    208.45 o 
  -6   3   3      467.79      421.27      7.84 o 
  -5   3   3     6927.13     7689.53     82.08 o 
  -4   3   3      799.21      826.21      9.82 o 
  -3   3   3     2803.88     2838.40     36.96 o 
  -2   3   3     4325.72     5072.64     54.57 o 
  -1   3   3    13033.28    10328.26   1868.44 o 
   0   3   3      792.06      798.70     15.29 o 
   1   3   3       41.05       39.61      3.86 o 
   2   3   3     1602.40     1806.08     44.17 o 
   3   3   3      342.67      382.21      6.29 o 
   4   3   3        4.53        5.30      1.67 o 
   5   3   3     3481.57     3233.44     35.40 o 
   6   3   3      102.09      131.15     11.16 o 
   7   3   3       12.90        3.13      5.74 o 
   8   3   3       89.86       96.98      6.54 o 
   9   3   3      546.37      587.05     16.51 o 
  10   3   3      173.16      155.84     31.68 o 
  11   3   3        1.83        6.94      7.49 o 
 -11   4   3       11.16       92.35     67.36 o 
 -10   4   3       93.33      142.85     56.85 o 
  -9   4   3       98.84       33.78     45.91 o 
  -8   4   3      150.12      173.72     12.30 o 
  -7   4   3      129.94      153.15     15.09 o 
  -6   4   3      373.14      397.27      9.11 o 
  -5   4   3      182.78      215.82     22.88 o 
  -4   4   3     1957.19     2097.99     28.88 o 
  -3   4   3     5126.96     4968.84     69.33 o 
  -2   4   3      823.70      932.07     19.35 o 
  -1   4   3     6049.26     6319.93     87.48 o 
   0   4   3     1018.20     1001.08     22.79 o 
   1   4   3     2843.37     3024.60     33.11 o 
   2   4   3      704.04      487.52      7.01 o 
   3   4   3      186.87      198.82      4.56 o 
   4   4   3      332.93      316.68      6.04 o 
   5   4   3        1.41        2.81      2.68 o 
   6   4   3        7.35        0.00      2.09 o 
   7   4   3      346.01      335.18      8.80 o 
   8   4   3      242.13      220.29     10.05 o 
   9   4   3      145.29      148.88      8.19 o 
  10   4   3       29.25       53.40     23.71 o 
  11   4   3        1.41        0.27      7.45 o 
 -11   5   3       13.37       14.98     42.86 o 
 -10   5   3       90.22       99.53     65.15 o 
  -9   5   3       38.58       93.17     78.02 o 
  -8   5   3       70.32       91.17     27.61 o 
  -7   5   3        0.05      180.95     68.77 o 
  -6   5   3      420.67      407.43     13.87 o 
  -5   5   3     1398.95     1377.40     20.90 o 
  -4   5   3       95.58      110.17     10.01 o 
  -3   5   3       47.66       60.99      5.90 o 
  -2   5   3     3589.05     3846.77    150.49 o 
  -1   5   3      942.60      928.51     12.49 o 
   0   5   3      687.08      635.10      7.95 o 
   1   5   3     4769.59     5116.80     80.58 o 
   2   5   3     1022.18     1047.46     13.47 o 
   3   5   3     2393.41     2549.26     28.08 o 
   4   5   3      743.45      659.43      9.56 o 
   5   5   3     1130.98     1183.05     30.33 o 
   6   5   3       71.41       67.95      4.47 o 
   7   5   3      217.19      359.53     14.48 o 
   8   5   3       15.51       13.95      4.42 o 
   9   5   3        0.02        2.79      9.26 o 
  10   5   3        0.02        0.00     14.02 o 
  11   5   3       10.52       25.31     15.72 o 
 -11   6   3        6.51       68.67     51.16 o 
 -10   6   3        3.50      110.53    102.54 o 
  -9   6   3       16.66       37.00     49.58 o 
  -8   6   3       12.92      126.58     55.74 o 
  -6   6   3      588.78      707.13     55.96 o 
  -5   6   3       35.42       64.07     12.16 o 
  -4   6   3     2315.39     2437.49     37.05 o 
  -2   6   3      834.44      882.84     13.28 o 
  -1   6   3      272.45      342.47      9.15 o 
   0   6   3     1351.54     1615.20     35.83 o 
   1   6   3     2543.78     2701.65     59.89 o 
   2   6   3       97.28       49.77      2.71 o 
   3   6   3       11.41       24.28      2.31 o 
   4   6   3     3101.33     3059.02     93.95 o 
   5   6   3      367.47      367.28     12.68 o 
   6   6   3       76.25       74.47      4.62 o 
   7   6   3      744.25      819.61     14.25 o 
   8   6   3       29.99       36.89      8.65 o 
   9   6   3       13.96        7.79      4.91 o 
  10   6   3        0.01        3.01      8.03 o 
  11   6   3       27.49       55.05     11.37 o 
 -11   7   3       37.03       16.37     41.38 o 
 -10   7   3        4.37       12.17     47.31 o 
  -9   7   3       25.20       29.50      8.65 o 
  -8   7   3      746.95      833.98     22.60 o 
  -7   7   3        4.19      227.15     58.82 o 
  -6   7   3       76.42      102.51     10.24 o 
  -5   7   3       61.01       47.39      6.14 o 
  -4   7   3        0.57        0.08      4.84 o 
  -3   7   3     1775.68     1844.51     77.08 o 
  -2   7   3     2820.34     3015.00     36.69 o 
  -1   7   3       38.57       45.16      2.69 o 
   0   7   3    11491.01    12017.01    230.62 o 
   1   7   3       17.30       21.71      2.75 o 
   2   7   3      111.73      125.81      4.23 o 
   3   7   3     1740.56     1784.09     22.02 o 
   4   7   3     1708.10     1537.60     24.46 o 
   5   7   3      198.48      212.59      7.82 o 
   6   7   3       10.34       28.70      7.71 o 
   7   7   3       86.94       96.25      9.18 o 
   8   7   3       13.55       13.02      4.62 o 
   9   7   3       58.18       52.54      7.04 o 
  10   7   3        0.02        0.00      8.01 o 
  11   7   3       20.03        6.66      9.34 o 
 -11   8   3        1.95       62.99     43.94 o 
 -10   8   3        0.06       27.80     47.55 o 
  -9   8   3       18.70       17.92     14.32 o 
  -8   8   3       36.09       32.91      7.74 o 
  -7   8   3      426.09      383.54     14.45 o 
  -6   8   3       29.08       52.89     27.61 o 
  -5   8   3       57.77       70.48      5.99 o 
  -4   8   3      287.17      270.26      8.22 o 
  -3   8   3      422.21      491.74     13.32 o 
  -2   8   3       61.61       58.05      6.53 o 
  -1   8   3      129.94      135.17      3.41 o 
   0   8   3     1787.13     1613.34     21.74 o 
   1   8   3     3263.99     3345.88     62.50 o 
   2   8   3     5979.52     6452.03     74.31 o 
   3   8   3     1028.36     1049.89     14.32 o 
   4   8   3     7312.45     7263.07    260.19 o 
   5   8   3      178.58      163.05      8.39 o 
   6   8   3      375.04      385.48      9.69 o 
   7   8   3      245.32      238.98      8.04 o 
   8   8   3       98.47      100.50     11.14 o 
   9   8   3        0.55        5.45     15.93 o 
  10   8   3       47.88       75.02     24.08 o 
  11   8   3        1.69        0.00      8.46 o 
 -11   9   3        2.69       27.59     40.13 o 
 -10   9   3       15.85       91.60    110.13 o 
  -9   9   3        5.57       32.52     47.54 o 
  -8   9   3        1.84        5.17     16.65 o 
  -7   9   3       47.23       60.65     11.00 o 
  -6   9   3        3.81        3.30      2.70 o 
  -5   9   3     1912.50     1735.99     29.16 o 
  -4   9   3      351.24      374.95     14.22 o 
  -3   9   3     3311.06     3161.29     47.15 o 
  -2   9   3     1890.82     1654.36     20.40 o 
  -1   9   3     1730.99     1564.53     20.61 o 
   0   9   3     4993.67     5220.41     87.67 o 
   1   9   3      156.65      244.38      5.34 o 
   2   9   3      412.94      387.69     15.25 o 
   3   9   3     6209.69     6762.71     64.84 o 
   4   9   3     1547.56     1733.99     24.85 o 
   5   9   3     1968.73     2262.39     37.42 o 
   6   9   3     3262.96     3646.72     66.38 o 
   7   9   3      568.59      425.82     11.58 o 
   8   9   3      386.16      360.19     11.17 o 
   9   9   3        2.02        5.08      7.04 o 
  10   9   3        0.69       12.34     16.53 o 
 -11  10   3        7.01       16.25     39.61 o 
 -10  10   3      162.83       39.87     47.67 o 
  -9  10   3      127.63      151.17     32.34 o 
  -8  10   3      124.19      134.86     18.07 o 
  -6  10   3       21.41       15.59      4.12 o 
  -5  10   3      318.02      387.05     10.91 o 
  -4  10   3        4.26        5.13      5.66 o 
  -3  10   3      412.45      400.15     10.40 o 
  -2  10   3     1039.38     1116.89     23.52 o 
  -1  10   3     3790.00     4096.69     65.79 o 
   0  10   3    14993.79    15351.17    248.00 o 
   1  10   3     2315.48     2085.14     33.93 o 
   2  10   3      423.23      438.68      7.72 o 
   3  10   3     1818.29     1913.08     21.38 o 
   4  10   3     2157.69     2455.69     33.09 o 
   5  10   3      118.36      113.09     16.09 o 
   6  10   3       20.59       36.00     16.37 o 
   7  10   3      327.62      350.51     10.46 o 
   8  10   3      189.37      197.14      8.82 o 
   9  10   3       31.09       56.62     19.05 o 
  10  10   3        8.61       19.38      9.45 o 
 -11  11   3        3.82       31.48     40.21 o 
 -10  11   3       24.73       79.09     20.11 o 
  -9  11   3        0.17       14.91     23.73 o 
  -8  11   3       78.60       54.34     28.69 o 
  -6  11   3       26.98       36.33      5.21 o 
  -5  11   3      927.92     1003.03     97.71 o 
  -4  11   3     1884.32     1977.96     32.70 o 
  -3  11   3      386.84      392.71     10.48 o 
  -2  11   3      493.33      425.96      7.60 o 
  -1  11   3      958.11     1146.78     21.25 o 
   0  11   3    10880.08    11782.27    310.05 o 
   1  11   3      247.21      255.73      5.59 o 
   2  11   3     1471.23     1383.55     16.30 o 
   3  11   3     5971.74     5996.98     58.32 o 
   4  11   3      140.22      168.07      8.82 o 
   5  11   3      145.63      167.93     11.77 o 
   6  11   3        0.09        2.72      3.24 o 
   7  11   3      240.80      256.91     17.83 o 
   8  11   3       47.72       58.15     10.35 o 
   9  11   3      116.93      164.20     30.35 o 
  10  11   3       17.86       15.21      8.99 o 
 -10  12   3       74.47       63.57     15.83 o 
  -9  12   3        0.01        0.00      6.55 o 
  -8  12   3        4.35      169.18     65.93 o 
  -7  12   3     1221.96     1267.43     30.77 o 
  -6  12   3      245.33      258.59     70.19 o 
  -5  12   3        4.50       13.47      3.84 o 
  -4  12   3       26.44       29.67      4.08 o 
  -3  12   3      440.16      399.96      7.34 o 
  -2  12   3     2040.64     2073.86     22.37 o 
  -1  12   3      300.41      286.60      5.77 o 
   0  12   3      185.61      208.82      8.12 o 
   1  12   3     2315.54     2353.73     47.83 o 
   2  12   3       63.16       39.51      2.86 o 
   3  12   3     1466.68     1420.07     29.50 o 
   4  12   3       65.29       92.97      5.10 o 
   5  12   3       46.86       51.58      6.96 o 
   6  12   3      279.83      199.59     25.61 o 
   7  12   3      728.25      775.46     22.64 o 
   8  12   3      452.32      416.42     17.35 o 
   9  12   3        6.99        6.31     14.58 o 
  10  12   3       33.57       36.22     10.15 o 
 -10  13   3        4.32        7.83      8.22 o 
  -9  13   3        5.79        1.35      5.41 o 
  -8  13   3      404.02      507.94     38.44 o 
  -7  13   3       55.31       72.12     13.70 o 
  -6  13   3      348.28      343.09     22.53 o 
  -5  13   3     2756.27     2676.92     43.23 o 
  -4  13   3       51.68       46.08      4.23 o 
  -3  13   3      108.61      118.50      7.82 o 
  -2  13   3      197.13      255.75      8.61 o 
  -1  13   3      130.53      171.22      8.59 o 
   0  13   3       11.81       29.96      2.49 o 
   1  13   3      675.69      833.54     16.48 o 
   2  13   3     3192.07     3068.02     45.14 o 
   3  13   3     1519.85     1599.27     25.20 o 
   4  13   3       85.80       78.03      4.34 o 
   5  13   3        0.19        1.51      2.67 o 
   6  13   3      930.70      955.10     16.15 o 
   7  13   3       95.48      131.49     16.46 o 
   8  13   3      137.17      143.45     21.54 o 
   9  13   3        2.24        5.15      8.29 o 
  10  13   3       35.71       51.60     12.59 o 
 -10  14   3        7.81        0.00      6.61 o 
  -9  14   3       24.82       18.16     11.93 o 
  -8  14   3      141.80      187.59     50.23 o 
  -7  14   3       10.41       18.24     27.05 o 
  -6  14   3      948.35      978.86    159.17 o 
  -5  14   3     1120.14     1133.35    464.49 o 
  -4  14   3      858.88      855.99     18.56 o 
  -3  14   3      232.96      206.94     11.96 o 
  -2  14   3      401.89      392.92      7.55 o 
  -1  14   3     2027.91     2341.52     25.53 o 
   0  14   3     1142.22      982.77     13.01 o 
   1  14   3      496.06      485.99     12.17 o 
   2  14   3      319.56      320.36      6.95 o 
   3  14   3      532.14      537.79     15.67 o 
   4  14   3        0.36        0.95      2.44 o 
   5  14   3      159.73      157.67      8.80 o 
   6  14   3        3.57        0.46      3.24 o 
   7  14   3      125.75      101.98     15.92 o 
   8  14   3       48.50       45.57      8.19 o 
   9  14   3       86.31       77.33     11.23 o 
  10  14   3        9.33        4.02      8.86 o 
 -10  15   3        1.63        6.59     19.53 o 
  -9  15   3       29.57       40.88     13.09 o 
  -8  15   3      100.39      128.71     31.25 o 
  -7  15   3       11.91        0.00      8.39 o 
  -6  15   3       13.20        2.58      5.71 o 
  -5  15   3       74.74       89.77      8.80 o 
  -4  15   3      489.67      527.71     22.47 o 
  -3  15   3      472.50      346.13     19.89 o 
  -2  15   3     1732.04     1709.50     19.78 o 
  -1  15   3      502.40      569.40     11.98 o 
   0  15   3     1749.58     1662.41     23.90 o 
   1  15   3      312.08      289.26      7.44 o 
   2  15   3      101.70       76.38      5.40 o 
   3  15   3      136.10      154.30      6.49 o 
   4  15   3      144.65      162.20     12.27 o 
   5  15   3      787.16      688.38     17.00 o 
   6  15   3       17.62       11.76      3.43 o 
   7  15   3      210.63      168.58     24.77 o 
   8  15   3       29.06       18.82      6.07 o 
   9  15   3        0.99        1.49     13.84 o 
  10  15   3        1.07        0.00      9.10 o 
 -10  16   3       73.26       95.77     25.78 o 
  -9  16   3       73.42       59.70      9.22 o 
  -8  16   3        0.03       14.78     38.35 o 
  -7  16   3       12.88        5.36      5.78 o 
  -6  16   3      216.68      235.48     39.17 o 
  -5  16   3       99.04       86.26     14.27 o 
  -4  16   3      247.90      243.63     10.16 o 
  -3  16   3      412.98      353.49     10.42 o 
  -2  16   3      406.63      450.49     12.21 o 
  -1  16   3     1916.04     1906.13     21.99 o 
   0  16   3      134.01      130.47      7.19 o 
   1  16   3     2024.14     1876.33     22.07 o 
   2  16   3      151.62      132.78      6.89 o 
   3  16   3      462.18      424.02      8.29 o 
   4  16   3      582.08      524.58     10.76 o 
   5  16   3        0.81        1.18      5.03 o 
   6  16   3        0.03        2.41      3.04 o 
   7  16   3       92.11       95.08     11.84 o 
   8  16   3        1.90        5.09      5.74 o 
   9  16   3       41.81       43.77      8.42 o 
  -9  17   3       67.59      106.43     21.19 o 
  -8  17   3      209.81      243.53     48.97 o 
  -7  17   3       38.64       21.42      9.20 o 
  -6  17   3       49.31       66.89     20.11 o 
  -5  17   3       14.69       15.64     19.53 o 
  -4  17   3      178.12      186.14     18.71 o 
  -3  17   3      370.31      403.28     15.04 o 
  -2  17   3      206.94      186.91      7.42 o 
  -1  17   3        4.91        0.44      4.35 o 
   0  17   3       99.72       91.52      6.56 o 
   1  17   3      378.66      427.45      9.39 o 
   2  17   3      314.77      273.85      6.67 o 
   3  17   3       58.97       81.59      7.25 o 
   4  17   3     1415.35     1378.21     19.42 o 
   5  17   3      201.92      177.10     13.41 o 
   6  17   3      153.63      164.64     14.82 o 
   7  17   3       54.78       59.19      7.36 o 
   8  17   3       79.30       76.82      8.73 o 
   9  17   3       16.56       20.85      7.56 o 
  -9  18   3        0.45        3.78     20.42 o 
  -8  18   3       15.02       31.62     34.50 o 
  -7  18   3        0.40       14.38     24.83 o 
  -6  18   3       46.48       54.72      7.64 o 
  -5  18   3      375.59      438.66     19.69 o 
  -4  18   3        7.61       38.76     33.19 o 
  -3  18   3      490.72      478.62     13.49 o 
  -2  18   3      113.54      122.23     10.14 o 
  -1  18   3      267.09      237.53      6.15 o 
   0  18   3      399.52      449.54     12.12 o 
   1  18   3      670.60      601.12     17.79 o 
   2  18   3      140.67      136.00      5.49 o 
   3  18   3       68.68       66.26      4.16 o 
   4  18   3      252.58      232.13     14.19 o 
   5  18   3        1.27        4.04      4.50 o 
   6  18   3        7.05        1.70      4.80 o 
   7  18   3       74.34       84.73      8.42 o 
   8  18   3       68.15       81.94      9.10 o 
   9  18   3        3.52       10.49      8.85 o 
  -9  19   3        4.47        4.08     12.37 o 
  -8  19   3       15.07       10.48      6.87 o 
  -7  19   3      217.23      216.63     71.11 o 
  -6  19   3        4.16        6.22      5.80 o 
  -5  19   3       11.99       28.65     21.49 o 
  -4  19   3      412.47      427.41     20.15 o 
  -3  19   3       42.21       39.62      5.63 o 
  -2  19   3      306.59      297.05     13.28 o 
  -1  19   3      624.40      551.65     16.79 o 
   0  19   3      403.75      433.30     12.81 o 
   1  19   3       21.96       37.25      6.72 o 
   2  19   3      172.41      144.97      7.00 o 
   3  19   3      159.64      144.51      5.57 o 
   4  19   3      226.54      198.14     13.20 o 
   5  19   3      218.19      242.94     12.61 o 
   6  19   3        0.31        4.34      4.85 o 
   7  19   3        8.67        7.17      9.19 o 
   8  19   3        0.31        3.48     18.33 o 
   9  19   3        7.57        9.48      7.15 o 
  -9  20   3        1.31        2.65     10.59 o 
  -8  20   3        0.13        2.99      6.22 o 
  -7  20   3        3.64       13.12     43.50 o 
  -6  20   3      129.18      122.89     23.74 o 
  -5  20   3      546.36      599.60     22.91 o 
  -4  20   3     1601.34     1639.91    177.17 o 
  -3  20   3       63.01       84.17      6.27 o 
  -2  20   3        3.69        0.42      3.61 o 
  -1  20   3       33.13       32.92      4.93 o 
   0  20   3       44.57       52.55      5.58 o 
   1  20   3      396.09      376.65     11.41 o 
   2  20   3      121.03      127.95      5.33 o 
   3  20   3        2.83        0.16      7.58 o 
   4  20   3      283.09      237.17      7.79 o 
   5  20   3       41.48       29.90      9.49 o 
   6  20   3       22.74       25.38      5.90 o 
   7  20   3       15.79       28.25      8.10 o 
   8  20   3       79.18       76.72     16.40 o 
  -8  21   3        7.14       10.42      7.64 o 
  -7  21   3        2.30        0.00      5.86 o 
  -6  21   3      267.33      260.87     24.82 o 
  -5  21   3     1511.59     1389.60     83.46 o 
  -4  21   3        5.24       17.71      6.73 o 
  -3  21   3      618.59      560.27     27.93 o 
  -2  21   3      229.60      225.98     27.59 o 
  -1  21   3      805.47      853.18     13.18 o 
   0  21   3        6.73        5.98      5.33 o 
   1  21   3      110.75      101.18      7.65 o 
   2  21   3      161.27      161.66      8.36 o 
   3  21   3       56.31       61.56      4.73 o 
   4  21   3      368.00      384.43     10.96 o 
   5  21   3      217.67      248.95     15.71 o 
   6  21   3       72.93       76.66      9.89 o 
   7  21   3       96.91      111.97     10.94 o 
   8  21   3        1.25        0.00      9.41 o 
  -8  22   3       10.01        9.84      7.00 o 
  -7  22   3       18.51       24.35      7.25 o 
  -6  22   3        1.52       14.76     63.07 o 
  -5  22   3      210.38      222.74     39.48 o 
  -4  22   3        0.25       15.06     22.23 o 
  -3  22   3       21.29       23.52      7.01 o 
  -2  22   3        0.62        1.84      4.07 o 
  -1  22   3      149.52      175.87     19.76 o 
   0  22   3      288.86      251.65     11.58 o 
   1  22   3       79.17       92.38      8.63 o 
   2  22   3       34.00       59.35      4.93 o 
   3  22   3      603.92      526.50     11.47 o 
   4  22   3       42.87       57.00     12.18 o 
   5  22   3        0.41        8.06     12.48 o 
   6  22   3        0.03        4.74     11.90 o 
   7  22   3        1.76        7.59     17.14 o 
   8  22   3       12.84        3.96      5.57 o 
  -8  23   3       53.81       71.53     15.11 o 
  -7  23   3       31.18       40.22      8.31 o 
  -6  23   3        1.89       11.00      6.75 o 
  -5  23   3       42.99       65.38     56.04 o 
  -4  23   3      435.13      427.94     65.79 o 
  -3  23   3       14.35       24.96      6.89 o 
  -2  23   3      336.58      297.48     34.30 o 
  -1  23   3       40.96       62.69     36.79 o 
   0  23   3      404.19      364.53      8.85 o 
   1  23   3      210.80      218.53     10.32 o 
   2  23   3      539.27      560.63     11.03 o 
   3  23   3       37.81       45.64     11.36 o 
   4  23   3      148.72      161.80     11.89 o 
   5  23   3       34.23       22.08      9.70 o 
   6  23   3        5.00        0.00      6.40 o 
   7  23   3        1.89        6.93      6.45 o 
  -7  24   3       10.02        7.35      6.60 o 
  -6  24   3        3.10        0.00      6.79 o 
  -5  24   3       31.74       25.50      6.83 o 
  -4  24   3      324.33      255.58     18.76 o 
  -3  24   3       11.37       26.60      5.25 o 
  -2  24   3      314.20      312.42     20.56 o 
  -1  24   3      659.07      661.65     17.75 o 
   0  24   3      515.23      493.14     10.23 o 
   1  24   3       24.74       29.27      3.77 o 
   2  24   3       62.22       64.75      6.75 o 
   3  24   3      306.79      280.45     17.26 o 
   4  24   3        3.51        2.48      7.54 o 
   5  24   3      132.91      109.18     11.01 o 
   6  24   3        9.19        6.07      6.85 o 
   7  24   3        5.30       10.97      5.94 o 
  -7  25   3        0.04        0.00     11.21 o 
  -6  25   3       18.85       38.72      8.52 o 
  -5  25   3       26.88       31.40      6.89 o 
  -4  25   3      107.46      120.86     44.85 o 
  -3  25   3      144.24      132.09     40.59 o 
  -2  25   3      739.22      781.73     48.88 o 
  -1  25   3       12.08       13.24     17.28 o 
   0  25   3       17.51       20.41      5.35 o 
   1  25   3       33.05       54.11      4.57 o 
   2  25   3      321.66      367.78      9.33 o 
   3  25   3       46.42       50.94      7.03 o 
   4  25   3       15.40       14.10      5.37 o 
   5  25   3       11.97       17.85     19.43 o 
   6  25   3       81.97       63.09     12.38 o 
  -6  26   3        2.54        0.00      5.94 o 
  -5  26   3        5.47       17.48      7.41 o 
  -4  26   3       30.94       15.73     22.08 o 
  -3  26   3      233.10      260.60     21.93 o 
  -2  26   3      143.89      180.27     42.68 o 
  -1  26   3       59.01       61.17      8.63 o 
   0  26   3        4.07        8.40      7.18 o 
   1  26   3       43.25       33.36      5.24 o 
   2  26   3       96.68      121.14      7.19 o 
   3  26   3       11.77        5.21      4.95 o 
   4  26   3      157.34      149.35     13.58 o 
   5  26   3       11.97       20.61      7.27 o 
   6  26   3       38.63       48.50     10.91 o 
  -6  27   3        5.23        7.86      7.17 o 
  -5  27   3      228.00      261.92     48.47 o 
  -4  27   3        3.41        0.45      5.34 o 
  -3  27   3       61.73       93.26     53.08 o 
  -2  27   3       52.77       68.10     70.41 o 
  -1  27   3        0.48        7.01     16.42 o 
   0  27   3      104.03      123.48     21.70 o 
   1  27   3       29.49       33.52      4.77 o 
   2  27   3        0.01        2.08      5.39 o 
   3  27   3        4.62        2.26      3.78 o 
   4  27   3       35.35       35.98     13.67 o 
   5  27   3       46.72       67.14     14.10 o 
  -5  28   3        0.79       11.52     37.62 o 
  -4  28   3        0.21        1.34      5.55 o 
  -3  28   3        5.62       20.42     28.73 o 
  -2  28   3       16.39       13.16     13.49 o 
  -1  28   3       51.08       53.62      8.57 o 
   0  28   3      241.65      251.61     12.95 o 
   1  28   3       16.32        8.82      3.82 o 
   2  28   3        3.52        3.18      4.38 o 
   3  28   3        8.18        1.89      6.45 o 
   4  28   3        0.21        0.00      6.69 o 
   5  28   3       20.08       26.47     12.81 o 
  -4  29   3       48.79       62.22     12.63 o 
  -3  29   3        1.18        3.05      5.62 o 
  -2  29   3       15.80       18.96      9.82 o 
  -1  29   3       17.46       23.44     13.84 o 
   0  29   3       11.48       42.19     51.05 o 
   1  29   3       18.30       22.29      9.33 o 
   2  29   3        0.03        0.00      3.96 o 
   3  29   3        1.67        0.00      5.45 o 
   4  29   3        8.44       11.36      7.31 o 
  -3  30   3       97.13      142.00     32.87 o 
  -2  30   3        1.48        0.75     11.52 o 
  -1  30   3        1.55        3.41      7.44 o 
   0  30   3       74.89       76.39      7.74 o 
   1  30   3        0.60        6.42     14.90 o 
   2  30   3       12.04        8.71      5.21 o 
   3  30   3        0.02        0.00      6.82 o 
  -2  31   3        7.39       12.59      6.25 o 
  -1  31   3       27.41       27.81     11.32 o 
   0  31   3       77.57       89.18      8.14 o 
   1  31   3       14.47       21.80      8.56 o 
 -10   0   4       73.11      155.41     85.01 o 
  -6   0   4       97.11       92.97      5.18 o 
  -4   0   4       60.41       75.79      4.09 o 
  -2   0   4     1682.69     1743.60     33.66 o 
   0   0   4       49.08       32.08      4.13 o 
   2   0   4       89.08       79.94      7.37 o 
   4   0   4     1086.31     1160.51     20.50 o 
   6   0   4       23.43       57.47      5.72 o 
   8   0   4      128.37      115.37     10.20 o 
  10   0   4       12.99       16.55      7.55 o 
 -11   1   4       50.52      118.38    129.76 o 
 -10   1   4       30.21      310.80     68.70 o 
  -9   1   4       78.11      107.12    118.87 o 
  -8   1   4      106.39     1377.24    897.17 o 
  -7   1   4        4.21       18.32      7.44 o 
  -6   1   4      306.28      298.08      6.76 o 
  -5   1   4      346.84      331.84      6.00 o 
  -4   1   4       84.97      100.62      3.33 o 
  -3   1   4      772.37      870.46     10.59 o 
  -2   1   4     1259.54     1140.89     13.01 o 
  -1   1   4     4500.40     4072.01     44.82 o 
   0   1   4     3424.55     3680.71     40.83 o 
   1   1   4     1170.56     1172.30     14.10 o 
   2   1   4     2356.04     2483.16     31.94 o 
   3   1   4      144.21      134.50      3.97 o 
   4   1   4     2917.23     3205.19     33.37 o 
   5   1   4      149.34      119.33      4.51 o 
   6   1   4        3.56        9.36      2.95 o 
   7   1   4      568.43      545.88     12.29 o 
   8   1   4      372.66      386.27     11.13 o 
   9   1   4       19.49       11.99      7.58 o 
  10   1   4       48.28       47.42     24.50 o 
  11   1   4        1.33        0.00      5.91 o 
 -11   2   4       93.74      110.39     67.65 o 
 -10   2   4      151.37       91.01     55.02 o 
  -9   2   4      149.66       53.81     71.92 o 
  -8   2   4      331.26      195.73     54.67 o 
  -7   2   4      883.51      860.33     21.46 o 
  -5   2   4      603.37      703.34     10.71 o 
  -4   2   4     1961.44     1917.36     28.09 o 
  -3   2   4      901.81      929.69     11.11 o 
  -2   2   4      425.02      565.16      7.54 o 
  -1   2   4      785.97      634.94    132.48 o 
   0   2   4      759.82      668.16     11.05 o 
   1   2   4     2454.84     2793.60     50.68 o 
   2   2   4       87.75       94.45      6.28 o 
   3   2   4       49.77       33.47      2.63 o 
   4   2   4      236.07      205.84      5.30 o 
   5   2   4      258.09      320.67      6.88 o 
   6   2   4      229.34      261.04      7.85 o 
   7   2   4      142.62       77.20      6.00 o 
   8   2   4        0.05        0.00      6.89 o 
   9   2   4      120.84       68.75     22.42 o 
  10   2   4       16.00       11.98      6.18 o 
  11   2   4        1.58        4.22     10.33 o 
 -11   3   4       12.99       97.82     60.58 o 
 -10   3   4       50.13      107.48    102.02 o 
  -9   3   4        1.20      146.41    131.37 o 
  -8   3   4      187.50      162.44     34.77 o 
  -7   3   4        2.79       10.86     23.04 o 
  -6   3   4      415.44      383.91     13.05 o 
  -5   3   4     2496.40     2672.00     61.89 o 
  -4   3   4      616.85      610.72      9.36 o 
  -3   3   4      472.34      323.78      8.39 o 
  -2   3   4     3397.27     3445.21     38.52 o 
  -1   3   4     5554.53     4208.51    848.53 o 
   0   3   4       41.00       16.51      2.16 o 
   1   3   4      766.55      660.81     10.87 o 
   2   3   4      127.61      100.49      3.47 o 
   3   3   4       33.06       41.73      2.60 o 
   4   3   4      287.65      257.43      5.77 o 
   5   3   4      389.32      435.69      8.15 o 
   6   3   4      299.02      276.61      9.42 o 
   7   3   4      133.48      124.57     10.12 o 
   8   3   4       93.81       64.11      6.02 o 
   9   3   4        0.02        2.18      4.37 o 
  10   3   4        0.01        9.45      5.87 o 
  11   3   4        5.27        0.00      9.99 o 
 -11   4   4        0.53       80.52     58.40 o 
 -10   4   4        3.77      114.86     57.93 o 
  -9   4   4        6.08       69.64     92.57 o 
  -8   4   4       46.30      168.22    156.10 o 
  -7   4   4       98.07       89.23     26.09 o 
  -5   4   4     1858.59     2064.14     52.18 o 
  -4   4   4     1021.20      987.93     17.93 o 
  -3   4   4     2040.89     2161.39     25.28 o 
  -2   4   4     1045.91      890.51    137.76 o 
  -1   4   4      823.82      731.38     13.62 o 
   0   4   4     3984.84     4080.74     49.61 o 
   1   4   4     1334.54     1271.76     17.91 o 
   2   4   4     1330.87     1233.57     16.56 o 
   3   4   4     1015.69     1030.51     13.70 o 
   4   4   4      983.96      901.77     12.39 o 
   5   4   4       63.45       89.03      5.18 o 
   6   4   4      118.24       88.49      7.82 o 
   7   4   4      107.12      111.75      8.06 o 
   8   4   4      149.78       80.18     26.67 o 
   9   4   4       40.22       50.46      6.99 o 
  10   4   4        6.24       10.62      5.90 o 
  11   4   4        6.07        0.00      9.42 o 
 -11   5   4       35.91       12.95     54.79 o 
 -10   5   4       11.10       32.76     49.61 o 
  -9   5   4       78.16        0.00     44.06 o 
  -7   5   4       19.10       23.57     13.30 o 
  -6   5   4      335.75      372.42     11.80 o 
  -5   5   4      444.32      414.41     11.14 o 
  -4   5   4       19.44       15.47      2.98 o 
  -3   5   4     4840.69     5461.52     66.83 o 
  -2   5   4      179.37      137.70     41.30 o 
  -1   5   4      235.79      216.80      4.33 o 
   0   5   4     3953.21     4159.52     62.84 o 
   1   5   4       34.82       24.37      4.67 o 
   2   5   4     6170.23     6129.02     94.43 o 
   3   5   4        2.38        1.97      1.87 o 
   4   5   4       33.65       41.51      3.72 o 
   5   5   4     2860.37     2929.75     31.36 o 
   6   5   4       44.99       43.07      4.18 o 
   7   5   4      209.11      167.12     30.28 o 
   8   5   4      311.61      177.32     30.51 o 
   9   5   4        2.01        7.78      5.04 o 
  10   5   4       56.33       47.27      7.96 o 
 -11   6   4        0.60       14.02     57.41 o 
 -10   6   4        6.27       49.19     51.20 o 
  -9   6   4        0.10       53.58     82.22 o 
  -8   6   4     2063.90     2017.39     49.68 o 
  -7   6   4       18.89       14.24      8.48 o 
  -5   6   4       71.33       84.30     10.73 o 
  -4   6   4       94.36      130.16     14.34 o 
  -2   6   4     1630.70     1359.82     26.97 o 
  -1   6   4      200.25      168.15      3.90 o 
   0   6   4     9510.43    10635.95    178.00 o 
   1   6   4     1160.78     1323.63     16.17 o 
   2   6   4     9429.16     9629.67    116.91 o 
   3   6   4       58.97       32.69      4.21 o 
   4   6   4       95.91      115.03      9.61 o 
   5   6   4      762.16      920.98     15.05 o 
   6   6   4      166.17      127.14      9.51 o 
   7   6   4       13.96        5.98      3.83 o 
   8   6   4      920.59      939.13     27.44 o 
   9   6   4       39.41       28.83      5.94 o 
  10   6   4        0.48        8.27      8.49 o 
 -11   7   4        0.26        0.24     52.44 o 
 -10   7   4       30.91        6.57     47.39 o 
  -9   7   4        7.04       21.83     43.59 o 
  -8   7   4      144.55      123.52      9.69 o 
  -7   7   4      311.53      383.39     14.35 o 
  -6   7   4      583.53      543.18     13.26 o 
  -5   7   4     1278.81     1128.93     30.65 o 
  -4   7   4      466.07      309.86     35.85 o 
  -3   7   4      797.82      626.75     35.08 o 
  -2   7   4        4.97       20.65      4.57 o 
  -1   7   4       59.66       31.67      1.98 o 
   0   7   4     3318.43     3197.40     53.33 o 
   1   7   4     5226.02     5404.45     80.94 o 
   2   7   4     3968.61     4273.91    109.91 o 
   3   7   4     2631.29     2445.59     29.77 o 
   4   7   4     1197.50     1326.00     19.46 o 
   5   7   4      710.89      659.96     11.77 o 
   6   7   4      102.64       90.51     13.76 o 
   7   7   4      733.65      600.00     71.10 o 
   8   7   4      134.44      126.09     13.66 o 
   9   7   4      198.33      223.37     17.90 o 
  10   7   4        0.98        0.83      8.20 o 
 -11   8   4        5.72        0.00     51.27 o 
 -10   8   4        5.37       80.73     51.37 o 
  -9   8   4       27.61       25.41     43.33 o 
  -8   8   4       61.80      220.40     67.90 o 
  -7   8   4      551.36      477.51     17.62 o 
  -6   8   4      222.79      279.13     17.42 o 
  -5   8   4      229.89      256.95      8.82 o 
  -4   8   4      332.96      231.85     90.40 o 
  -3   8   4     5045.82     4626.21     67.32 o 
  -2   8   4     1108.95     1123.98     21.64 o 
  -1   8   4      368.46      349.33     11.80 o 
   0   8   4    10318.89    11568.28    266.65 o 
   1   8   4      611.86      531.89      9.18 o 
   2   8   4     1020.38     1018.40     13.26 o 
   3   8   4     8817.75     8753.13     90.59 o 
   4   8   4        1.55        0.00      3.03 o 
   5   8   4      564.45      458.91     10.84 o 
   6   8   4      842.04      756.57     35.31 o 
   7   8   4     1327.99     1490.74     22.01 o 
   8   8   4      185.00      201.98      9.99 o 
   9   8   4       34.78       51.96      6.84 o 
  10   8   4        5.50       12.48      8.69 o 
 -11   9   4        4.53        3.13     50.22 o 
 -10   9   4       45.92        0.00     43.48 o 
  -9   9   4        1.62      153.87    124.39 o 
  -8   9   4      314.45      317.54     72.22 o 
  -7   9   4      222.79      249.11     28.86 o 
  -6   9   4      323.28      335.26     10.88 o 
  -5   9   4       56.47       52.82     35.22 o 
  -4   9   4       91.03       80.29      5.32 o 
  -3   9   4      458.22      403.05     12.10 o 
  -2   9   4      949.14      847.16     33.29 o 
  -1   9   4       93.60      124.19      3.76 o 
   0   9   4     2843.36     3356.64     65.03 o 
   2   9   4     3344.92     3871.15     52.35 o 
   3   9   4      701.43      756.34     26.32 o 
   4   9   4     4250.62     4425.28     49.10 o 
   5   9   4       52.70       53.85      9.26 o 
   6   9   4      477.71      424.66     13.19 o 
   7   9   4       72.07       76.96     13.70 o 
   8   9   4       10.76       13.74      5.57 o 
   9   9   4        7.59       15.92      6.23 o 
  10   9   4       34.28       29.97     14.17 o 
 -10  10   4        0.38       46.30     48.82 o 
  -9  10   4      208.74      261.85     70.29 o 
  -8  10   4        2.20        0.00     10.17 o 
  -7  10   4      147.65      152.14     17.70 o 
  -5  10   4      187.12      212.54     19.27 o 
  -4  10   4      340.10      325.78     10.05 o 
  -3  10   4     2688.38     2789.04     43.20 o 
  -2  10   4     1817.17     1701.35     27.58 o 
  -1  10   4      644.73      717.23     14.74 o 
   0  10   4       53.28       48.21     11.63 o 
   1  10   4       76.20       53.91      3.13 o 
   2  10   4      189.48      166.81      7.98 o 
   3  10   4      955.46      924.90     12.76 o 
   4  10   4      906.65      929.98     16.11 o 
   5  10   4      147.87      133.08     11.43 o 
   6  10   4      146.13      177.87     18.45 o 
   7  10   4      132.63      153.38     12.24 o 
   8  10   4       88.06      102.88     13.96 o 
   9  10   4       47.76       63.41     10.04 o 
  10  10   4        0.03       13.90      9.17 o 
 -10  11   4        6.08      153.48    251.62 o 
  -9  11   4        1.79       11.69     40.68 o 
  -8  11   4       15.99       17.17     10.05 o 
  -7  11   4      147.87       65.57     31.94 o 
  -6  11   4      347.37      282.11     34.57 o 
  -5  11   4      158.95       83.97      5.31 o 
  -4  11   4        8.08       14.05      7.64 o 
  -3  11   4     1227.55     1110.66     19.04 o 
  -2  11   4      140.39      224.88      8.40 o 
  -1  11   4      155.61      207.20      7.53 o 
   0  11   4     1926.14     2312.17     49.06 o 
   1  11   4      442.39      372.67      7.03 o 
   2  11   4      367.41      381.45      9.99 o 
   3  11   4     1405.03     1520.71     18.23 o 
   4  11   4      135.80      142.93      6.87 o 
   5  11   4      541.51      577.97     14.65 o 
   6  11   4       66.29       32.09      6.42 o 
   7  11   4      626.53      633.42     14.75 o 
   8  11   4        2.03        9.70      7.58 o 
   9  11   4        9.82       17.11      9.81 o 
  10  11   4        2.43        6.81      9.07 o 
 -10  12   4      209.69       18.14     46.41 o 
  -9  12   4       54.84       53.74     20.37 o 
  -8  12   4       84.53       53.34     13.10 o 
  -7  12   4       77.44       68.39     22.79 o 
  -6  12   4       52.00       67.28     10.08 o 
  -5  12   4      228.96      181.71     13.60 o 
  -4  12   4      321.16      254.37      9.39 o 
  -3  12   4       21.16       47.31     29.23 o 
  -2  12   4       46.98       53.08      3.36 o 
  -1  12   4     1480.50     1636.57     29.29 o 
   0  12   4     8458.77     8175.33    114.74 o 
   1  12   4     1313.31     1361.05     21.24 o 
   2  12   4     3429.54     3424.61     36.16 o 
   3  12   4       37.48       46.79      4.70 o 
   4  12   4      216.31      213.16      5.98 o 
   5  12   4      269.67      326.63      9.76 o 
   6  12   4       26.10       19.51      5.24 o 
   7  12   4      105.75       96.09     12.01 o 
   8  12   4        5.67        9.43      5.80 o 
   9  12   4       38.54       65.00     13.44 o 
  10  12   4      108.72      112.08     13.55 o 
 -10  13   4       29.05       40.28     32.03 o 
  -9  13   4        5.76        0.00     12.97 o 
  -8  13   4        8.02        9.39      5.14 o 
  -7  13   4      285.55      245.41     37.94 o 
  -6  13   4      205.81      192.84     18.04 o 
  -5  13   4       87.62       94.96     13.49 o 
  -4  13   4      440.34      387.81     17.98 o 
  -3  13   4     1594.61     1523.41     27.44 o 
  -2  13   4      620.85      721.42     13.72 o 
  -1  13   4      693.76      664.23     10.05 o 
   0  13   4     1222.18     1312.64     23.08 o 
   1  13   4      322.87      297.90      8.78 o 
   2  13   4        4.43        5.96      2.42 o 
   3  13   4      214.37      199.72      5.77 o 
   4  13   4     1452.08     1288.81     22.36 o 
   5  13   4       57.61       72.16      4.84 o 
   6  13   4      540.78      532.86     13.05 o 
   7  13   4      554.78      570.20     31.40 o 
   8  13   4      170.47      138.69     17.72 o 
   9  13   4        9.46        8.09     10.06 o 
  10  13   4        1.28        0.40      9.44 o 
 -10  14   4       22.25       39.10     10.37 o 
  -9  14   4        2.06        0.00      4.59 o 
  -8  14   4       39.17       43.69      7.42 o 
  -7  14   4      206.20      205.61     10.79 o 
  -6  14   4       84.23       87.25     29.55 o 
  -5  14   4      293.80      302.34     25.43 o 
  -4  14   4        7.26        2.32      8.47 o 
  -3  14   4      183.03      159.10      7.93 o 
  -2  14   4     2478.90     2565.51     38.93 o 
  -1  14   4      148.54      122.18      8.46 o 
   0  14   4     1252.67     1034.34     21.77 o 
   1  14   4       34.68       20.80      3.99 o 
   2  14   4      177.62      182.76      5.73 o 
   3  14   4      913.50      951.27     18.19 o 
   4  14   4      428.27      399.55     23.43 o 
   5  14   4        4.30        7.44      3.04 o 
   6  14   4       93.81       85.15      8.55 o 
   7  14   4       88.97      117.75     14.25 o 
   8  14   4       32.66       39.82      6.95 o 
   9  14   4       26.17       16.12      8.70 o 
 -10  15   4        2.99        8.13      7.64 o 
  -9  15   4        1.93        2.54      6.07 o 
  -8  15   4       18.77       38.35     24.38 o 
  -7  15   4       20.51      221.52     76.75 o 
  -6  15   4       66.45       71.18     12.74 o 
  -5  15   4      226.25      212.66     10.54 o 
  -4  15   4      379.51      371.91     12.10 o 
  -3  15   4        0.46       14.75     28.58 o 
  -2  15   4       64.11       42.45      5.48 o 
  -1  15   4       10.62        4.98     17.81 o 
   0  15   4      849.60      662.30     19.26 o 
   1  15   4      366.39      348.08      9.12 o 
   2  15   4      843.22      849.28     12.61 o 
   3  15   4        0.22        1.31      2.22 o 
   4  15   4       33.44       36.93      8.63 o 
   5  15   4       10.62        8.96      4.65 o 
   6  15   4      205.24      226.94     13.20 o 
   7  15   4       97.65       95.05      7.77 o 
   8  15   4       58.93       64.90      8.05 o 
   9  15   4        5.58        5.35      8.84 o 
  -9  16   4        9.23        7.63      8.37 o 
  -8  16   4      402.34      329.51     73.06 o 
  -7  16   4      505.33      617.89     22.16 o 
  -6  16   4      370.97      388.75     87.29 o 
  -5  16   4        0.12      215.71     62.80 o 
  -3  16   4        7.77        0.00      3.06 o 
  -2  16   4       76.01       63.84     14.27 o 
  -1  16   4      105.85       71.67      4.91 o 
   0  16   4        0.36        0.00      2.65 o 
   1  16   4        1.97        3.55      5.67 o 
   2  16   4      108.61      105.24      5.80 o 
   3  16   4        4.26        5.24      2.48 o 
   4  16   4       91.85       90.22      6.22 o 
   5  16   4     1028.57      974.76     16.11 o 
   6  16   4       73.63       72.56      9.37 o 
   7  16   4      143.75      117.12     14.09 o 
   8  16   4        3.33        3.38     14.84 o 
   9  16   4       48.59       69.53     13.16 o 
  -9  17   4       14.46       18.74      8.67 o 
  -8  17   4        9.84       40.07     67.48 o 
  -7  17   4       51.53       69.22     14.36 o 
  -6  17   4       80.46       70.26     30.45 o 
  -5  17   4      639.22      772.68     23.37 o 
  -4  17   4      861.91      733.70     36.58 o 
  -3  17   4      306.55      272.36     14.46 o 
  -2  17   4      502.65      453.81     11.59 o 
  -1  17   4        5.74       19.10      6.30 o 
   0  17   4      446.18      364.98      7.79 o 
   1  17   4       53.00       51.80      7.21 o 
   2  17   4     1385.62     1338.59     17.66 o 
   3  17   4      421.86      385.89      8.44 o 
   4  17   4      782.74      811.22     14.02 o 
   5  17   4      107.86      104.52     18.87 o 
   6  17   4       27.47       12.44      3.82 o 
   7  17   4      158.57      159.16     18.34 o 
   8  17   4       11.89       10.65      7.92 o 
   9  17   4       17.77       15.73      7.24 o 
  -9  18   4        4.93        6.85      8.38 o 
  -8  18   4      176.92      218.62     38.25 o 
  -7  18   4        1.60       15.88     25.95 o 
  -6  18   4        9.97       10.11     26.00 o 
  -5  18   4      124.66      130.51     23.82 o 
  -4  18   4      385.83      359.35     11.38 o 
  -3  18   4      911.67      912.04     62.22 o 
  -2  18   4      281.86      263.81     14.34 o 
  -1  18   4      674.49      752.07     11.74 o 
   0  18   4      147.04      116.20      4.83 o 
   1  18   4      325.25      321.71      8.17 o 
   2  18   4     1077.36     1082.88     16.51 o 
   3  18   4      351.85      369.10      8.32 o 
   4  18   4      375.24      389.70     13.81 o 
   5  18   4        9.45        7.37      3.51 o 
   6  18   4       34.50       22.07      4.28 o 
   7  18   4        8.46        5.01     12.79 o 
   8  18   4        3.89        4.62      7.36 o 
  -9  19   4        0.49        0.00      6.35 o 
  -8  19   4        8.75       30.54     33.19 o 
  -7  19   4       37.52       65.78     14.85 o 
  -6  19   4       13.13        5.01      7.80 o 
  -5  19   4       15.56      219.64     82.42 o 
  -4  19   4        0.26       23.29     47.03 o 
  -3  19   4      734.89      647.92     27.49 o 
  -2  19   4      759.33      680.34     21.86 o 
  -1  19   4       12.86       26.33      4.74 o 
   0  19   4      819.67      787.92     12.55 o 
   1  19   4       30.08       29.95      4.83 o 
   2  19   4       13.69       16.18      6.14 o 
   3  19   4      492.53      407.57      9.74 o 
   4  19   4      251.39      264.33     12.29 o 
   5  19   4       85.97       98.19      5.95 o 
   6  19   4      133.80      135.35      8.92 o 
   7  19   4       51.06       43.59      9.49 o 
   8  19   4        0.41        2.20      6.07 o 
  -8  20   4        3.24       29.85     18.75 o 
  -7  20   4        7.44       26.97      8.85 o 
  -6  20   4       81.32       69.84     25.12 o 
  -5  20   4     1348.24     1412.41     34.93 o 
  -4  20   4      593.56      510.92     27.52 o 
  -3  20   4      195.97      205.67     13.23 o 
  -2  20   4      135.17      153.87      8.60 o 
  -1  20   4        3.89        4.80      6.31 o 
   0  20   4       44.69       42.25      5.60 o 
   1  20   4       77.49       69.58      7.96 o 
   2  20   4      117.03      100.01      6.24 o 
   3  20   4       63.15       44.96      4.46 o 
   4  20   4      417.33      445.15     10.86 o 
   5  20   4        4.59        4.33      4.02 o 
   6  20   4       40.64       38.02     10.28 o 
   7  20   4        2.74        8.78      6.21 o 
   8  20   4        0.02        0.00      4.62 o 
  -8  21   4       14.06       17.48      7.35 o 
  -7  21   4       16.52       17.86      6.60 o 
  -6  21   4        2.29       17.78     12.96 o 
  -5  21   4       30.78       50.11     27.27 o 
  -4  21   4       14.92        7.28     10.54 o 
  -3  21   4      258.29      298.45     16.03 o 
  -2  21   4      574.14      514.86     20.89 o 
  -1  21   4       21.73       26.20      4.61 o 
   0  21   4       65.23       63.44      4.29 o 
   1  21   4     1108.81      956.09     14.76 o 
   2  21   4      368.10      346.21      8.41 o 
   3  21   4        8.40        7.78      3.20 o 
   4  21   4      101.28      129.52     11.72 o 
   5  21   4       89.12       94.14      8.07 o 
   6  21   4        0.03        0.00      4.93 o 
   7  21   4        1.58        0.00      5.19 o 
   8  21   4        8.07       12.14      9.04 o 
  -8  22   4       28.05       21.31      8.13 o 
  -7  22   4       44.98       45.87      8.60 o 
  -6  22   4        3.98        0.00      5.90 o 
  -5  22   4       98.30      132.73     26.63 o 
  -4  22   4       79.53       97.81      9.00 o 
  -3  22   4      270.24      240.49      9.97 o 
  -2  22   4      606.72      619.91     15.21 o 
  -1  22   4       54.65       58.65      5.81 o 
   0  22   4       71.98       73.92      7.69 o 
   1  22   4      517.98      448.20     11.38 o 
   2  22   4       72.78       70.91      6.13 o 
   3  22   4       22.23       26.46      3.91 o 
   4  22   4       34.34       23.97      4.90 o 
   5  22   4        0.03        1.45      3.68 o 
   6  22   4        8.93        6.27      7.80 o 
   7  22   4        4.43        0.03      4.66 o 
  -7  23   4        0.12        8.45     19.68 o 
  -6  23   4        2.90        3.54      9.34 o 
  -5  23   4        2.00       22.00      8.28 o 
  -4  23   4       12.54       34.27     24.06 o 
  -3  23   4       72.50       86.93     44.96 o 
  -2  23   4       67.88       60.78      9.43 o 
  -1  23   4      273.45      277.95     20.85 o 
   0  23   4       36.19       61.88     10.19 o 
   1  23   4        0.10        5.78      6.55 o 
   2  23   4        9.51       14.50      5.06 o 
   3  23   4       44.80       46.63      6.39 o 
   4  23   4       36.23       38.81      4.82 o 
   5  23   4       70.77       74.51      9.48 o 
   6  23   4       18.50       15.71      8.65 o 
   7  23   4        0.87        1.27      6.83 o 
  -7  24   4       37.58       46.35     11.63 o 
  -6  24   4        0.02        0.00      8.36 o 
  -5  24   4       22.28       29.69     10.02 o 
  -4  24   4       10.10       14.08      5.98 o 
  -3  24   4       39.41       54.02     18.08 o 
  -2  24   4       55.75       46.24     13.24 o 
  -1  24   4       83.33      116.48     39.11 o 
   0  24   4      305.39      287.32     20.82 o 
   1  24   4       48.90       36.43      5.87 o 
   2  24   4       27.09       35.98      4.21 o 
   3  24   4       87.77       66.59      5.89 o 
   4  24   4      215.84      195.81     16.24 o 
   5  24   4       22.72       17.29      8.83 o 
   6  24   4       40.55       41.29      6.89 o 
  -6  25   4       68.47       41.29     10.52 o 
  -5  25   4       71.12       65.06     12.07 o 
  -4  25   4       30.90       63.12      9.33 o 
  -3  25   4       58.24       42.93      7.75 o 
  -2  25   4       67.74       77.23      7.06 o 
  -1  25   4      179.08      181.53     20.00 o 
   0  25   4       15.37       13.49      5.28 o 
   1  25   4        3.61        0.00      5.13 o 
   2  25   4        0.72        0.00      4.71 o 
   3  25   4       29.96       26.37      4.52 o 
   4  25   4       32.58       47.47      7.47 o 
   5  25   4      149.19      148.58     21.87 o 
   6  25   4       17.38       35.38     11.60 o 
  -6  26   4       23.70       23.50     10.05 o 
  -5  26   4       10.54        3.26      7.54 o 
  -4  26   4        0.08        4.22     20.92 o 
  -3  26   4        5.51       16.76      6.26 o 
  -2  26   4       38.05       56.91      6.69 o 
  -1  26   4       69.49       81.19     34.29 o 
   0  26   4        4.52        6.44      4.57 o 
   1  26   4       26.15       29.56      6.98 o 
   2  26   4        0.20        0.45      5.52 o 
   3  26   4        0.90        2.03      3.67 o 
   4  26   4       90.74       73.62      8.42 o 
   5  26   4       52.45       59.16      8.45 o 
  -5  27   4        5.39        3.67      6.31 o 
  -4  27   4        1.23        5.17      5.95 o 
  -3  27   4        8.51       23.44      8.67 o 
  -2  27   4        0.01        1.58     15.76 o 
  -1  27   4      802.43      778.28     21.14 o 
   0  27   4      161.89      170.63     31.60 o 
   1  27   4      174.38      224.25     15.58 o 
   2  27   4      128.86      139.42      9.07 o 
   3  27   4       36.30       32.34      5.19 o 
   4  27   4        2.82        3.26      5.59 o 
   5  27   4       13.22       21.02      6.73 o 
  -4  28   4       13.15       12.14      5.96 o 
  -3  28   4       72.60       60.59      9.71 o 
  -2  28   4       37.82       34.78     16.04 o 
  -1  28   4        1.06       10.61     10.21 o 
   0  28   4      246.85      218.86     26.07 o 
   1  28   4      108.63      132.34     22.17 o 
   2  28   4       88.02       74.21      7.05 o 
   3  28   4       36.83       35.74      5.75 o 
   4  28   4       78.30       86.54     14.94 o 
  -4  29   4        0.09        2.59     11.01 o 
  -3  29   4       18.57       13.40      8.03 o 
  -2  29   4        1.82        9.21      9.57 o 
  -1  29   4        2.65        1.59     11.96 o 
   0  29   4      118.55      125.17     43.13 o 
   1  29   4       15.42       27.53     22.20 o 
   2  29   4       34.73       45.89      8.82 o 
   3  29   4       56.53       50.22      5.89 o 
  -2  30   4       23.62       23.62      6.79 o 
  -1  30   4        0.77        0.00      9.93 o 
   0  30   4       81.33       87.28     39.01 o 
   1  30   4        4.19        9.51      8.00 o 
   2  30   4       38.15       38.87      8.08 o 
 -11   0   5        0.12      101.78     83.36 o 
  -9   0   5      280.09      429.23     82.02 o 
  -7   0   5      342.87      393.21     28.41 o 
  -5   0   5      432.85      397.98      9.86 o 
  -3   0   5    15205.01    15872.92    214.70 o 
  -1   0   5    17223.54    18547.77    497.97 o 
   1   0   5     1678.52     1655.10     27.03 o 
   3   0   5     2395.21     2444.41     38.60 o 
   5   0   5      223.40      226.85      8.83 o 
   7   0   5       31.67       52.42      8.06 o 
   9   0   5      179.21      238.64     14.90 o 
 -11   1   5      102.28        0.00     50.00 o 
 -10   1   5        3.30       31.79     55.74 o 
  -9   1   5      312.87      459.39    146.41 o 
  -8   1   5       35.13       42.01     93.42 o 
  -7   1   5      393.32      405.73     97.14 o 
  -6   1   5      122.96        0.00     46.75 o 
  -4   1   5      215.67      215.63      4.87 o 
  -3   1   5     7694.17     8284.90     80.42 o 
  -2   1   5      986.01     1042.25     12.63 o 
  -1   1   5        3.19        3.12      1.69 o 
   0   1   5     3526.96     3489.98     39.75 o 
   1   1   5        7.67        5.29      1.60 o 
   2   1   5       45.84       44.52      2.99 o 
   3   1   5       66.31       59.32      3.26 o 
   4   1   5      476.61      478.96      8.46 o 
   5   1   5      374.74      394.45     10.21 o 
   6   1   5      140.11      101.32      5.47 o 
   7   1   5      113.31      168.32     17.28 o 
   8   1   5       17.92       19.87      5.34 o 
   9   1   5        1.95        8.67      5.45 o 
  10   1   5       72.73      104.56      8.85 o 
 -11   2   5        1.72       61.04     59.77 o 
 -10   2   5       51.04        8.63     50.83 o 
  -9   2   5      175.13      334.91    147.08 o 
  -8   2   5       55.74       53.22     15.74 o 
  -6   2   5      902.52     1077.05     23.45 o 
  -5   2   5     2208.16     2238.73     27.05 o 
  -4   2   5       15.72       10.51      2.94 o 
  -3   2   5     4926.73     5209.43     52.85 o 
  -2   2   5     1869.98     2251.34     24.07 o 
  -1   2   5     2487.38     2654.47     42.13 o 
   0   2   5       24.14       18.70      2.16 o 
   1   2   5      351.26      376.32      7.36 o 
   2   2   5     1492.88     1178.59     14.91 o 
   3   2   5      907.93      884.82     12.45 o 
   4   2   5     1916.51     1959.57     22.36 o 
   5   2   5       19.72       29.27      3.25 o 
   6   2   5        4.14       14.50      4.55 o 
   7   2   5       96.96      129.67     11.46 o 
   8   2   5        3.33        0.00      4.39 o 
   9   2   5      281.25      289.57     11.56 o 
  10   2   5        5.71       20.61      6.55 o 
 -11   3   5        2.90       14.45     55.68 o 
 -10   3   5        0.92       75.89     55.42 o 
  -9   3   5      105.40      144.47    187.77 o 
  -8   3   5       19.26       50.59     47.28 o 
  -6   3   5      240.28      254.10     10.38 o 
  -4   3   5       11.14       18.34      3.04 o 
  -3   3   5      466.15      485.71     11.08 o 
  -2   3   5      166.21      121.18      3.60 o 
  -1   3   5      295.48      265.23     38.21 o 
   0   3   5     1889.63     1903.58     23.58 o 
   1   3   5      799.89      653.24     10.52 o 
   2   3   5      924.97      843.29     11.71 o 
   3   3   5      733.57      776.38     12.43 o 
   4   3   5      186.17      188.08      5.53 o 
   5   3   5       57.69       65.53      4.01 o 
   6   3   5       42.93       61.77      4.80 o 
   7   3   5      238.52      288.54     10.01 o 
   8   3   5        0.46        0.00      4.42 o 
   9   3   5       86.43      113.83      8.46 o 
  10   3   5        3.38        9.21      6.28 o 
 -11   4   5       11.43        0.00     52.64 o 
 -10   4   5        9.23      110.40    108.23 o 
  -9   4   5        2.60       72.41     60.16 o 
  -8   4   5        0.62      547.27    369.65 o 
  -7   4   5        2.96        4.46     16.76 o 
  -6   4   5      279.27      276.11      8.50 o 
  -5   4   5     1077.70     1066.03     19.84 o 
  -4   4   5      676.33      683.20     14.24 o 
  -3   4   5     1694.08     1755.30     21.74 o 
  -2   4   5     1225.91     1006.11     35.54 o 
  -1   4   5       20.57       32.19      5.00 o 
   0   4   5        3.17        3.65      1.59 o 
   1   4   5      295.94      407.38      7.79 o 
   2   4   5       42.80       40.75      2.99 o 
   3   4   5      162.68      153.22      5.26 o 
   4   4   5     2098.34     2010.67     22.81 o 
   5   4   5     1165.36     1240.53     23.36 o 
   6   4   5        5.99       13.59      3.59 o 
   7   4   5      122.77      159.34      8.10 o 
   8   4   5        0.52        2.09      4.63 o 
   9   4   5       24.77       16.42      6.00 o 
  10   4   5        0.12        4.90      5.39 o 
 -11   5   5        4.55        0.00     51.79 o 
 -10   5   5       75.35       17.28     50.26 o 
  -9   5   5       10.09       47.09     80.25 o 
  -7   5   5       36.67       52.50     25.33 o 
  -6   5   5      850.04      828.66     20.60 o 
  -4   5   5      106.74      131.89      6.47 o 
  -3   5   5      204.20      256.83     19.05 o 
  -2   5   5      485.93      395.43     12.43 o 
  -1   5   5      504.40      521.06      9.30 o 
   0   5   5     5486.26     5457.85     54.54 o 
   1   5   5      398.65      271.61     10.31 o 
   2   5   5      621.97      563.10      9.98 o 
   3   5   5      353.03      311.58      7.40 o 
   4   5   5       46.89       44.79      3.38 o 
   5   5   5      484.34      413.71      8.42 o 
   6   5   5      272.75      255.19      8.03 o 
   7   5   5      190.42      168.05     10.06 o 
   8   5   5      296.71      290.32     10.87 o 
   9   5   5       86.52      110.51     15.39 o 
  10   5   5        0.02        0.00      5.58 o 
 -11   6   5        3.27       10.74     55.40 o 
 -10   6   5        0.12      120.44     56.60 o 
  -9   6   5      135.41       30.11     63.94 o 
  -8   6   5       31.72      141.82     75.76 o 
  -7   6   5       93.80       85.73     13.48 o 
  -6   6   5      937.30      842.10     15.70 o 
  -5   6   5      696.68      656.32     15.43 o 
  -4   6   5       57.06       48.48      8.52 o 
  -3   6   5       94.38      118.27      5.37 o 
  -2   6   5        2.35        2.35      3.41 o 
  -1   6   5      814.62      963.31     22.75 o 
   0   6   5     6660.38     6476.21     64.10 o 
   1   6   5     2595.71     2465.45     28.94 o 
   2   6   5      184.50      160.63      6.65 o 
   3   6   5      483.94      593.25     10.62 o 
   4   6   5       64.84      112.54      6.90 o 
   5   6   5      402.13      366.51      9.06 o 
   6   6   5       20.56       12.45      3.64 o 
   7   6   5       70.74       81.66      6.18 o 
   8   6   5       90.11       78.39      7.29 o 
   9   6   5      553.79      262.80    127.80 o 
  10   6   5        0.81       11.60      6.65 o 
 -10   7   5       51.92        0.75     47.66 o 
  -9   7   5       66.94      192.22    131.63 o 
  -8   7   5       83.36       81.18     21.60 o 
  -7   7   5      414.94      490.22     69.91 o 
  -5   7   5      192.28      205.12     17.34 o 
  -4   7   5      360.15      357.79     10.21 o 
  -3   7   5     1099.83     1099.39     22.29 o 
  -2   7   5        4.48        0.67      1.90 o 
  -1   7   5      284.79      244.09      7.01 o 
   0   7   5      740.11      556.11     23.63 o 
   1   7   5      509.39      570.43     11.74 o 
   2   7   5      138.35      142.76      5.69 o 
   3   7   5      339.66      252.24      6.74 o 
   4   7   5      196.52      158.06      5.78 o 
   5   7   5        0.31        0.00      2.94 o 
   6   7   5       10.70       27.68      4.44 o 
   7   7   5       13.21        4.35      4.08 o 
   8   7   5      115.87      102.67     14.03 o 
   9   7   5       33.95       51.23      6.81 o 
  10   7   5       12.74        9.52      7.04 o 
 -10   8   5        0.19       13.52     48.36 o 
  -9   8   5      155.14      162.36     41.28 o 
  -8   8   5       85.88       77.33     14.09 o 
  -7   8   5      374.72      365.55     14.55 o 
  -6   8   5     1112.39     1169.79     22.65 o 
  -5   8   5     1086.27     1052.18     20.29 o 
  -4   8   5      169.87       94.72     43.49 o 
  -2   8   5     1826.02     1861.47     40.88 o 
  -1   8   5      625.61      651.26     14.00 o 
   0   8   5      250.28      292.04      6.12 o 
   1   8   5      521.42      558.40     26.47 o 
   2   8   5      233.53      214.09      5.50 o 
   3   8   5      991.23      936.98     15.29 o 
   4   8   5      426.55      354.40     11.72 o 
   5   8   5      195.00      184.97     14.74 o 
   6   8   5       46.30       45.35      5.37 o 
   7   8   5      554.81      635.53     20.12 o 
   8   8   5      164.46      112.80     57.33 o 
   9   8   5       11.82        7.24      6.03 o 
  10   8   5       20.77        3.49      8.82 o 
 -10   9   5       12.22       15.12     45.83 o 
  -9   9   5      119.46      104.06     43.56 o 
  -8   9   5       15.54       29.65     17.13 o 
  -7   9   5      212.60      270.21     18.20 o 
  -6   9   5      270.18      244.86      9.95 o 
  -5   9   5     1051.87     1072.57     44.44 o 
  -4   9   5      892.70      629.88     25.03 o 
  -3   9   5      485.53      512.18     12.73 o 
  -2   9   5      945.93     1065.62     21.73 o 
  -1   9   5     2106.85     2062.46     31.94 o 
   0   9   5     1278.55     1248.47     15.67 o 
   1   9   5       30.26       35.00      4.02 o 
   2   9   5     1093.15     1118.80     15.93 o 
   3   9   5      597.74      718.87     13.61 o 
   4   9   5      218.98      206.33      6.44 o 
   5   9   5      519.77      561.93     13.69 o 
   6   9   5       19.84        5.87      4.14 o 
   7   9   5        5.28        0.15      4.45 o 
   8   9   5       37.38       35.41      8.07 o 
   9   9   5      303.86      351.83     14.72 o 
  10   9   5       82.49       97.48     13.31 o 
 -10  10   5        7.11       92.01    185.18 o 
  -9  10   5       76.35       95.13     18.78 o 
  -8  10   5       19.17       27.41     21.95 o 
  -7  10   5        6.72       25.13    119.81 o 
  -6  10   5       27.76       40.38      6.73 o 
  -5  10   5     1065.19     1142.62     78.85 o 
  -4  10   5      102.22      107.62      9.10 o 
  -3  10   5     1023.50      994.74     79.18 o 
  -2  10   5        0.24        5.22     10.64 o 
  -1  10   5     1809.84     1788.57     32.47 o 
   0  10   5     2713.09     3037.02     69.06 o 
   1  10   5      722.87      768.19     60.34 o 
   2  10   5       18.75       14.73      4.75 o 
   3  10   5      872.85      762.11     11.57 o 
   4  10   5       34.00       40.56      4.19 o 
   5  10   5      141.46      158.45      9.71 o 
   6  10   5       61.76       95.04      6.65 o 
   7  10   5      147.29      204.70     15.35 o 
   8  10   5       12.63        8.75      6.08 o 
   9  10   5       57.59       39.03      7.99 o 
  10  10   5        9.48        7.84      9.91 o 
 -10  11   5      196.14       18.80     44.53 o 
  -9  11   5       70.06       70.81     14.23 o 
  -8  11   5       70.43       71.65     16.10 o 
  -7  11   5      185.13      223.76     15.34 o 
  -6  11   5       96.33       61.12     11.93 o 
  -5  11   5       76.56      107.12     11.92 o 
  -4  11   5      620.99      595.03     20.94 o 
  -3  11   5     2795.11     2598.43    266.35 o 
  -2  11   5       53.67       68.91      7.74 o 
  -1  11   5      189.53      243.83      8.77 o 
   0  11   5      527.82      440.89     13.16 o 
   1  11   5     1301.34     1246.34     22.59 o 
   2  11   5     3994.93     4214.44     52.63 o 
   3  11   5       24.20       26.24      2.91 o 
   4  11   5       22.95       29.96      3.18 o 
   5  11   5      489.63      565.99     15.03 o 
   6  11   5      834.54      839.68     18.49 o 
   7  11   5       10.60       13.14      7.99 o 
   8  11   5      110.93      123.84      9.50 o 
   9  11   5        0.04       10.98      6.79 o 
 -10  12   5        0.74       12.63     83.43 o 
  -9  12   5       39.63       60.72      8.16 o 
  -8  12   5       26.78       43.59     25.90 o 
  -7  12   5       18.72       45.39     85.62 o 
  -6  12   5      356.10      347.09     53.86 o 
  -5  12   5      133.33      149.81      7.27 o 
  -3  12   5      917.66      953.88     30.54 o 
  -2  12   5      133.17      171.80      4.88 o 
  -1  12   5     1321.74     1372.06     41.83 o 
   0  12   5      980.73     1018.90     19.28 o 
   1  12   5      237.93      174.27     11.78 o 
   2  12   5       42.74       60.91      6.17 o 
   3  12   5       10.11       12.59      2.56 o 
   4  12   5      830.66      869.70     18.83 o 
   5  12   5     1438.30     1450.40     23.54 o 
   6  12   5      201.33      209.65     21.35 o 
   7  12   5      212.61      227.63     35.67 o 
   8  12   5        6.39       16.67      6.37 o 
   9  12   5      151.95      159.86     14.46 o 
 -10  13   5        2.53        0.00     45.73 o 
  -9  13   5       44.17       43.44      8.68 o 
  -8  13   5      121.19      168.93     30.75 o 
  -7  13   5      150.56      106.81     21.41 o 
  -6  13   5      330.94      364.71     14.52 o 
  -5  13   5       13.05       28.75     32.79 o 
  -4  13   5      424.07      357.95     14.26 o 
  -3  13   5     1242.58     1241.35     21.78 o 
  -2  13   5     1408.68     1350.56     35.05 o 
  -1  13   5       81.87      106.52      6.53 o 
   0  13   5     2371.97     2549.76     61.07 o 
   1  13   5     2036.46     2083.91     38.43 o 
   2  13   5      147.92      177.85     12.81 o 
   3  13   5      244.76      217.78      6.49 o 
   4  13   5       27.96       29.15      5.34 o 
   5  13   5     2482.37     2084.00     27.21 o 
   6  13   5      102.04      125.83     12.58 o 
   7  13   5       13.46       10.94      5.03 o 
   8  13   5       31.63       50.25     12.34 o 
   9  13   5        0.79        9.92      9.22 o 
 -10  14   5        3.31        9.39     44.82 o 
  -9  14   5        0.74        7.48      9.13 o 
  -8  14   5       29.63       15.08     23.91 o 
  -7  14   5      133.26       99.97     61.68 o 
  -6  14   5      949.50      971.77    146.65 o 
  -5  14   5      189.21      143.88     18.04 o 
  -4  14   5        9.67       31.59     90.56 o 
  -3  14   5      362.64      327.28     20.77 o 
  -2  14   5      289.76      281.35     14.48 o 
  -1  14   5      136.28       90.05      6.22 o 
   0  14   5      133.68      125.52     16.63 o 
   1  14   5      147.51      146.39      9.83 o 
   2  14   5      927.59      838.89     16.17 o 
   3  14   5      172.87      172.48      6.27 o 
   4  14   5       10.80       13.86      3.42 o 
   5  14   5      291.27      262.86     14.15 o 
   6  14   5       12.01        9.14      3.76 o 
   7  14   5       50.72       50.79      7.23 o 
   8  14   5       24.71       47.99      5.72 o 
   9  14   5       75.62       99.66     13.14 o 
  -9  15   5        1.10        0.00      5.19 o 
  -8  15   5        0.12        5.82      9.75 o 
  -7  15   5      855.54      819.47     24.77 o 
  -6  15   5       43.63       59.62     11.44 o 
  -5  15   5      255.31      254.62     10.66 o 
  -4  15   5      189.44      151.35     71.29 o 
  -3  15   5      420.99      350.93     20.33 o 
  -2  15   5      114.68       97.52     13.17 o 
  -1  15   5      873.64      829.77     15.67 o 
   0  15   5      267.09      281.20      8.10 o 
   1  15   5     1461.26     1406.32     21.11 o 
   2  15   5      480.56      440.74      8.83 o 
   3  15   5       75.30       60.30      4.07 o 
   4  15   5      339.36      304.23      9.59 o 
   5  15   5     1002.42     1044.72     17.53 o 
   6  15   5      299.41      305.49      9.80 o 
   7  15   5       49.17       60.50      5.73 o 
   8  15   5        2.82       10.31      7.47 o 
   9  15   5       71.22       51.59     11.48 o 
  -9  16   5        1.59        2.52      6.62 o 
  -8  16   5       38.01       59.08     15.71 o 
  -7  16   5       15.58       29.82      8.15 o 
  -6  16   5       22.83       50.80     44.58 o 
  -5  16   5      485.13      482.78     24.99 o 
  -4  16   5     1182.94     1168.85     24.62 o 
  -3  16   5      155.35      415.55     59.00 o 
  -2  16   5        0.48       11.44     21.85 o 
  -1  16   5      665.14      658.19     12.48 o 
   0  16   5      209.12      173.35      5.57 o 
   1  16   5      215.89      243.19      9.28 o 
   2  16   5       11.95        8.00      4.69 o 
   3  16   5       68.40       89.18      6.13 o 
   4  16   5      378.17      342.53      9.05 o 
   5  16   5       37.50       27.59      8.21 o 
   6  16   5       18.80       10.34      3.84 o 
   7  16   5        5.74        0.00      3.83 o 
   8  16   5        8.68        2.19      6.60 o 
   9  16   5       22.74       27.90     10.80 o 
  -9  17   5       40.61       20.58     14.73 o 
  -8  17   5       48.38       66.71      8.56 o 
  -7  17   5        2.32       19.45     24.78 o 
  -6  17   5      103.12      109.08     31.15 o 
  -5  17   5      370.51      371.02     35.19 o 
  -4  17   5        7.25        5.08      4.79 o 
  -3  17   5     1331.56     1241.03     52.72 o 
  -2  17   5     1024.29      907.03     20.54 o 
  -1  17   5      155.47      139.03      7.78 o 
   0  17   5      795.46      750.41     13.88 o 
   1  17   5      153.21      145.23      9.02 o 
   2  17   5       67.38       59.29      4.10 o 
   3  17   5      400.15      432.11      9.44 o 
   4  17   5      523.73      525.36     14.58 o 
   5  17   5      248.05      219.68      8.14 o 
   6  17   5       82.31       86.33     10.79 o 
   7  17   5        2.52        5.72      4.08 o 
   8  17   5       14.56       10.24      7.37 o 
  -9  18   5        5.54        7.66     10.23 o 
  -8  18   5       32.11       49.29     11.92 o 
  -7  18   5        0.18        1.82      5.35 o 
  -6  18   5       98.40      117.22     13.30 o 
  -5  18   5      532.88      505.98     16.08 o 
  -4  18   5        0.41       56.49     63.91 o 
  -3  18   5      536.07      484.40     14.91 o 
  -2  18   5      834.82      815.80     26.44 o 
  -1  18   5      215.65      189.57     12.76 o 
   0  18   5       13.79        9.86      6.75 o 
   1  18   5     1251.32     1122.85     16.29 o 
   2  18   5       13.88       13.37      4.95 o 
   3  18   5      261.17      203.15     11.33 o 
   4  18   5       44.60       50.17      5.74 o 
   5  18   5       44.99       55.46      6.08 o 
   6  18   5       94.96      123.27     11.33 o 
   7  18   5      130.07      115.69      8.59 o 
   8  18   5        2.01        9.09      7.02 o 
  -8  19   5      102.28      105.75     18.96 o 
  -7  19   5        2.86        5.36     17.70 o 
  -6  19   5       64.26       88.94     26.91 o 
  -5  19   5      967.52      985.82     45.38 o 
  -4  19   5      202.88      209.31     29.65 o 
  -3  19   5       13.58        9.23     10.31 o 
  -2  19   5      116.86      135.14     15.38 o 
  -1  19   5       58.83       79.75     32.19 o 
   0  19   5      357.14      329.05      7.88 o 
   1  19   5      397.00      345.76      8.22 o 
   2  19   5      250.30      249.96      7.31 o 
   3  19   5      288.01      242.96     11.95 o 
   4  19   5        3.30        0.95      3.33 o 
   5  19   5      372.50      366.69     10.51 o 
   6  19   5        6.06        8.44      4.19 o 
   7  19   5       49.14       44.42      8.86 o 
   8  19   5       14.95       11.00      5.71 o 
  -8  20   5       76.94      111.14     19.83 o 
  -7  20   5       85.60       75.39     16.28 o 
  -6  20   5      129.73      118.91     22.32 o 
  -5  20   5       68.44       88.48     38.29 o 
  -4  20   5      340.80      310.86     20.71 o 
  -3  20   5        0.02       65.21     57.61 o 
  -2  20   5        6.58       13.81     29.11 o 
  -1  20   5       46.36       50.54      9.44 o 
   0  20   5        0.23        2.00      3.72 o 
   1  20   5       56.75       65.45      4.92 o 
   2  20   5      666.47      612.62     11.44 o 
   3  20   5       10.40       12.52      4.28 o 
   4  20   5      252.84      204.52     10.93 o 
   5  20   5        9.23       20.37      4.30 o 
   6  20   5       89.68      105.66     10.50 o 
   7  20   5       40.41       45.11      7.95 o 
  -8  21   5        8.47       26.73     11.62 o 
  -7  21   5        3.70       11.02     14.12 o 
  -6  21   5        1.69       42.78     68.96 o 
  -5  21   5      187.71      174.80     11.17 o 
  -4  21   5       39.68       76.27     48.15 o 
  -3  21   5      377.33      379.04     13.79 o 
  -2  21   5      231.51      214.90     35.66 o 
  -1  21   5      201.38      203.29     12.98 o 
   0  21   5        9.75        5.88      2.98 o 
   1  21   5       31.39       38.16      7.27 o 
   2  21   5      100.99       82.21     17.92 o 
   3  21   5      544.79      519.45     19.34 o 
   4  21   5        3.05        3.23      4.54 o 
   5  21   5        0.13        0.00      4.13 o 
   6  21   5        0.48        0.00      3.96 o 
   7  21   5       88.83       68.05      9.00 o 
  -7  22   5        0.42        2.88      6.44 o 
  -6  22   5       96.22      102.37     19.35 o 
  -5  22   5       77.86       89.45     31.87 o 
  -4  22   5       22.87       37.82      7.24 o 
  -3  22   5      155.18      150.82     58.88 o 
  -2  22   5      444.12      451.53     19.17 o 
  -1  22   5       39.02       45.49     39.15 o 
   0  22   5      892.96      736.40     27.61 o 
   1  22   5       29.13       33.72      4.49 o 
   2  22   5       57.70       58.46      5.73 o 
   3  22   5        0.02        0.00      8.42 o 
   4  22   5       88.22       74.71      5.88 o 
   5  22   5      108.99      104.20      8.98 o 
   6  22   5       95.12       88.88      9.65 o 
   7  22   5        4.95        2.08      6.70 o 
  -7  23   5        8.15        3.72      6.74 o 
  -6  23   5       50.63       56.95     26.57 o 
  -5  23   5       21.24       18.59     20.98 o 
  -4  23   5        1.14        5.19      7.54 o 
  -3  23   5        0.01       10.45     18.15 o 
  -2  23   5        9.61        3.47      8.05 o 
  -1  23   5      158.25      152.22     16.29 o 
   0  23   5      168.45      158.54     26.14 o 
   1  23   5        4.08        6.44      3.08 o 
   2  23   5       11.09        7.06      4.31 o 
   3  23   5        1.10        2.75      3.37 o 
   4  23   5       30.13       19.68      4.47 o 
   5  23   5        8.83        8.68      7.10 o 
   6  23   5       14.78       10.10      6.26 o 
  -6  24   5      105.33      112.40     16.80 o 
  -5  24   5        8.88       27.83     12.53 o 
  -4  24   5        7.41       30.32      7.53 o 
  -3  24   5      110.87      155.01     20.52 o 
  -2  24   5      254.81      233.92     18.24 o 
  -1  24   5      169.89      157.25     14.67 o 
   0  24   5      113.10      124.34     24.24 o 
   1  24   5      211.71      205.37     13.21 o 
   2  24   5       55.09       48.21      7.56 o 
   3  24   5       27.77       31.55      5.00 o 
   4  24   5        4.06        0.32      3.73 o 
   5  24   5        0.76        0.00      3.85 o 
   6  24   5        0.01        5.24      6.25 o 
  -6  25   5        7.65       13.45     11.84 o 
  -5  25   5        0.35        0.00      6.03 o 
  -4  25   5        1.52        5.97      6.38 o 
  -3  25   5       27.33       36.18      7.54 o 
  -2  25   5        5.36       10.42     17.14 o 
  -1  25   5       10.30       21.93     19.87 o 
   0  25   5      167.60      201.19     16.03 o 
   1  25   5       27.36       42.11     33.39 o 
   2  25   5       21.31       25.89      4.86 o 
   3  25   5        4.13       11.53      4.17 o 
   4  25   5       32.21       41.02      5.38 o 
   5  25   5       19.51       17.02      6.47 o 
  -5  26   5       15.68       29.48      8.29 o 
  -4  26   5       35.73       31.89      9.98 o 
  -3  26   5      176.88      196.75     18.22 o 
  -2  26   5        4.64        6.80      4.88 o 
  -1  26   5      112.76      178.45     27.42 o 
   0  26   5       10.35        5.93      4.99 o 
   1  26   5        6.99       17.15     14.65 o 
   2  26   5       32.05       33.76      4.89 o 
   3  26   5       50.73       50.25      5.50 o 
   4  26   5       25.09       27.75      7.18 o 
   5  26   5        8.67       11.52      6.29 o 
  -5  27   5        4.57       10.63      7.76 o 
  -4  27   5        9.78       10.85      6.39 o 
  -3  27   5       43.29       48.12      9.07 o 
  -2  27   5      104.83      105.07     22.62 o 
  -1  27   5       17.24       17.74     12.91 o 
   0  27   5       54.80       60.87      9.37 o 
   1  27   5       46.93       50.42     10.71 o 
   2  27   5       76.41       79.75      6.32 o 
   3  27   5        9.53       11.12      4.28 o 
   4  27   5        2.07        0.39      6.25 o 
  -4  28   5        8.45        5.71      8.27 o 
  -3  28   5        7.33       30.21      9.00 o 
  -2  28   5        1.41        8.04     16.39 o 
  -1  28   5       13.61       23.06      5.92 o 
   0  28   5      156.53      192.73     26.15 o 
   1  28   5       17.52       10.23      9.39 o 
   2  28   5       22.26       30.87     15.05 o 
   3  28   5       39.54       49.47      7.93 o 
  -3  29   5       21.66       32.69     17.29 o 
  -2  29   5       22.95       21.10      5.93 o 
  -1  29   5       12.37       21.43     11.14 o 
   0  29   5       76.49       97.19     16.22 o 
   1  29   5       20.35       19.07      7.64 o 
   2  29   5        3.76       13.83      7.20 o 
 -10   0   6      216.27        0.00     64.99 o 
  -8   0   6        2.40      179.86     80.95 o 
  -6   0   6       10.51      162.25     66.51 o 
  -4   0   6      675.90      600.48     12.72 o 
  -2   0   6     1240.19     1197.49     20.74 o 
   0   0   6     1917.53     1849.71     38.26 o 
   2   0   6     1999.77     1991.63     32.95 o 
   4   0   6      901.36      800.83     27.96 o 
   6   0   6      350.87      255.06     13.32 o 
   8   0   6       12.70       26.40      8.56 o 
  10   0   6        2.63        5.72     13.43 o 
 -10   1   6        0.61      134.31    107.99 o 
  -9   1   6       33.36        0.00     47.40 o 
  -8   1   6       91.66       72.44     21.22 o 
  -7   1   6       16.55       19.22     22.17 o 
  -6   1   6      167.28      152.89     45.61 o 
  -5   1   6      874.81      874.55     17.06 o 
  -4   1   6       35.15       31.05      5.60 o 
  -3   1   6       68.29      105.30      5.27 o 
  -1   1   6      802.74      848.71     12.76 o 
   0   1   6       10.80        1.30      1.84 o 
   1   1   6      953.23      775.22     11.28 o 
   2   1   6      156.37      128.65      5.38 o 
   3   1   6      629.22      673.62     11.68 o 
   4   1   6      155.36      160.78      7.03 o 
   5   1   6      327.21      295.80      7.77 o 
   6   1   6      180.31      164.00      7.16 o 
   7   1   6       85.90      106.22     12.27 o 
   8   1   6       34.40       57.21      6.94 o 
   9   1   6       16.69        7.33      5.87 o 
  10   1   6       55.69       50.59      8.04 o 
 -10   2   6        5.93        7.98     49.59 o 
  -9   2   6        5.96       43.83     52.34 o 
  -8   2   6      113.70      185.39    123.78 o 
  -6   2   6      105.72      115.32      9.77 o 
  -5   2   6     1116.06     1112.08     20.27 o 
  -4   2   6       30.93       31.00      3.40 o 
  -3   2   6     2057.83     1894.19     21.62 o 
  -2   2   6      709.99      683.26     12.09 o 
  -1   2   6     1075.67     1054.96     20.48 o 
   0   2   6       83.75       81.61      3.81 o 
   1   2   6       11.74        0.00      1.65 o 
   2   2   6        5.54       11.52      2.01 o 
   3   2   6       54.25       59.42      3.92 o 
   4   2   6     3007.30     2892.39     32.73 o 
   5   2   6       49.71       40.09      3.82 o 
   6   2   6        7.85        5.93      4.23 o 
   7   2   6      306.34      260.04     10.23 o 
   8   2   6        1.73        0.00      4.49 o 
   9   2   6       15.95        9.49      6.03 o 
  10   2   6        8.75        8.16      6.63 o 
 -10   3   6       34.11       30.67     52.73 o 
  -9   3   6       27.62        0.00     47.16 o 
  -8   3   6      459.80      469.90    195.62 o 
  -7   3   6      137.88        0.00     59.63 o 
  -6   3   6      322.85      239.05     28.29 o 
  -5   3   6       17.01       15.78      3.75 o 
  -4   3   6      252.99      261.20      5.66 o 
  -2   3   6      477.71      528.65      8.31 o 
  -1   3   6      351.08      289.08     72.33 o 
   0   3   6     2289.12     2634.04     36.29 o 
   1   3   6      538.96      426.58     11.33 o 
   2   3   6       75.78       73.17      4.42 o 
   3   3   6      252.89      249.41      9.59 o 
   4   3   6      520.98      470.49      9.26 o 
   5   3   6        0.31        0.00      2.48 o 
   6   3   6       39.09       36.77      4.58 o 
   7   3   6      432.06      409.94     12.32 o 
   8   3   6        8.55        0.00      5.35 o 
   9   3   6        1.40        6.93      5.93 o 
  10   3   6       42.73       28.70      9.45 o 
 -10   4   6       36.18        0.00     48.47 o 
  -9   4   6        4.33       21.12     50.35 o 
  -8   4   6       86.63      153.71     84.88 o 
  -7   4   6        3.89      183.27     52.36 o 
  -6   4   6       43.05      224.43     65.57 o 
  -5   4   6       17.47       20.89     14.19 o 
  -4   4   6      392.15      418.83     27.99 o 
  -3   4   6     3322.84     3084.77     34.17 o 
  -2   4   6       42.40       46.91      4.12 o 
  -1   4   6     1686.87     1773.00     25.51 o 
   0   4   6        2.73        3.22      1.85 o 
   1   4   6     2424.36     2315.32     28.85 o 
   2   4   6      957.32      988.02     18.72 o 
   3   4   6      893.90      787.54     12.19 o 
   4   4   6      164.98      157.66      5.57 o 
   5   4   6        2.78        0.00      2.64 o 
   6   4   6      533.39      507.73     12.42 o 
   7   4   6      575.56      638.15     15.36 o 
   8   4   6        6.28        0.00      4.62 o 
   9   4   6       17.33       30.01      7.08 o 
  10   4   6        3.86        5.71      6.87 o 
 -10   5   6        1.41       31.78     53.03 o 
  -9   5   6       22.75        0.00     45.34 o 
  -8   5   6      121.47      108.16     26.71 o 
  -7   5   6       71.83       54.79     14.54 o 
  -6   5   6      884.97     1052.75     20.44 o 
  -5   5   6      328.90      302.77      9.91 o 
  -4   5   6        5.78        5.79      5.06 o 
  -2   5   6      225.77      161.40      7.53 o 
  -1   5   6     4966.59     4740.33     55.60 o 
   0   5   6       10.24        2.22      1.95 o 
   1   5   6     2189.70     2117.75     30.71 o 
   2   5   6       22.73       12.11      2.65 o 
   3   5   6       18.77       16.16      2.81 o 
   4   5   6      375.28      352.48     11.27 o 
   5   5   6       26.16       24.01      3.34 o 
   6   5   6      123.14      130.44      6.77 o 
   7   5   6       20.68       15.80      5.23 o 
   8   5   6        0.00        6.42      5.27 o 
   9   5   6       82.83      116.20     10.11 o 
  10   5   6       12.05       29.54      7.82 o 
 -10   6   6       17.82        0.00     50.09 o 
  -9   6   6        0.47        5.61     46.45 o 
  -8   6   6       36.83       97.43     50.08 o 
  -7   6   6       28.38       31.48     24.56 o 
  -6   6   6      729.38      834.26     31.50 o 
  -4   6   6        0.29        5.72     12.11 o 
  -3   6   6      311.86      329.48      7.71 o 
  -2   6   6     2077.06     2124.75     71.34 o 
   0   6   6     8108.13     8769.88     86.21 o 
   1   6   6       91.37       76.39      4.55 o 
   2   6   6     3654.55     3623.86     42.97 o 
   3   6   6        1.76        3.19      2.40 o 
   4   6   6       79.70       75.77      7.06 o 
   5   6   6       51.99       30.17      3.89 o 
   6   6   6      159.11      127.28      7.31 o 
   7   6   6       59.76       83.49      8.50 o 
   8   6   6      244.52      275.32     11.69 o 
   9   6   6        4.21        4.80      6.10 o 
  10   6   6       11.08       13.60      7.27 o 
 -10   7   6       41.79       77.05    108.97 o 
  -9   7   6       19.28       20.14     18.21 o 
  -8   7   6       32.30      119.14    126.77 o 
  -7   7   6        2.92        4.78      8.20 o 
  -6   7   6      302.48      247.95     10.17 o 
  -5   7   6      806.95      684.05     15.92 o 
  -4   7   6      161.50      152.24     15.91 o 
  -3   7   6       76.39       78.73     26.13 o 
  -2   7   6     1259.65     1372.92     21.59 o 
  -1   7   6     6594.39     6347.76     67.90 o 
   0   7   6      833.17      769.23     11.34 o 
   1   7   6       29.64       45.57      4.97 o 
   2   7   6     3506.66     3631.09     49.38 o 
   3   7   6      516.32      505.28     11.69 o 
   4   7   6       16.07       23.02      3.28 o 
   5   7   6      379.26      331.24     10.07 o 
   6   7   6       48.70       51.45      5.70 o 
   7   7   6      422.48      405.54     11.42 o 
   8   7   6       28.70       48.34      7.04 o 
   9   7   6      178.03      223.56     11.23 o 
 -10   8   6       74.65       22.46     53.13 o 
  -9   8   6       18.99       32.78     49.35 o 
  -8   8   6      326.44      503.47    411.24 o 
  -7   8   6        5.76        0.00      7.28 o 
  -6   8   6        8.64        9.55      8.07 o 
  -5   8   6      315.84      276.67      9.19 o 
  -4   8   6     1258.97     1040.56    206.41 o 
  -3   8   6       89.11       89.50     12.20 o 
  -2   8   6     1338.18     1410.51     33.50 o 
  -1   8   6     1100.64      987.30     19.57 o 
   0   8   6      741.89      563.50     10.24 o 
   1   8   6      630.80      787.18     12.63 o 
   2   8   6      103.60       84.90      4.04 o 
   3   8   6      133.30      167.34      6.19 o 
   4   8   6      106.16      128.78      5.84 o 
   5   8   6      218.85      206.29     11.81 o 
   6   8   6      354.92      347.92     11.31 o 
   7   8   6       29.85       48.67      6.55 o 
   8   8   6        0.02        6.66      6.06 o 
   9   8   6      124.72      156.84     11.38 o 
 -10   9   6       16.44       34.78     52.11 o 
  -9   9   6       85.52       81.17     26.58 o 
  -8   9   6      655.24      638.62    302.60 o 
  -7   9   6      378.07      442.73     25.72 o 
  -6   9   6       24.23       13.61      7.96 o 
  -5   9   6        8.27       11.27      5.87 o 
  -4   9   6       68.03       74.73     68.10 o 
  -3   9   6      364.49      380.30     11.20 o 
  -1   9   6      144.01      133.64      6.96 o 
   0   9   6      575.41      583.14     18.11 o 
   1   9   6      293.77      334.91      8.91 o 
   2   9   6      561.29      453.10      8.61 o 
   3   9   6      651.81      558.41     26.72 o 
   4   9   6      260.20      211.86      7.21 o 
   5   9   6      687.09      741.41     43.26 o 
   6   9   6      282.81      298.51     10.56 o 
   7   9   6       18.35       23.28      5.77 o 
   8   9   6        1.97        0.00      5.99 o 
   9   9   6        1.53        2.63      6.56 o 
 -10  10   6       20.51       17.63     50.70 o 
  -9  10   6       25.88       40.14     25.49 o 
  -8  10   6       52.65       40.21     15.69 o 
  -6  10   6      375.68      372.29     11.23 o 
  -5  10   6        2.27        0.00      6.41 o 
  -4  10   6      212.81      187.27     19.08 o 
  -3  10   6     1617.73     1602.55     28.63 o 
  -2  10   6     1930.12     2036.39     34.28 o 
  -1  10   6       15.54       13.74      9.68 o 
   0  10   6      249.06      219.50      7.31 o 
   1  10   6      164.34      184.61      5.88 o 
   2  10   6      140.87       95.58      4.44 o 
   3  10   6        0.48        2.61      2.19 o 
   4  10   6      249.97      272.04      9.36 o 
   5  10   6      275.47      288.40     10.06 o 
   6  10   6      232.72      213.19     14.26 o 
   7  10   6       15.19       16.43      5.37 o 
   8  10   6       16.06       41.01      7.83 o 
   9  10   6       11.20       14.44      6.79 o 
 -10  11   6       14.15       97.52    112.91 o 
  -9  11   6        0.11        1.05      9.36 o 
  -8  11   6       13.48       39.77     13.01 o 
  -7  11   6      377.09      387.80     16.45 o 
  -6  11   6      364.44      310.82     21.47 o 
  -4  11   6      218.61      230.93      9.08 o 
  -3  11   6      615.11      537.16     29.01 o 
  -1  11   6      196.36      141.04      7.19 o 
   0  11   6      616.16      579.92     12.54 o 
   1  11   6        2.24        2.90      3.00 o 
   2  11   6     1242.56     1178.17     17.89 o 
   3  11   6      216.59      239.37      6.70 o 
   4  11   6       16.05        7.57      2.99 o 
   5  11   6      221.61      224.30     16.48 o 
   6  11   6       84.31       55.20     14.59 o 
   7  11   6        1.12        0.00      8.23 o 
   8  11   6        3.25        6.97      6.25 o 
   9  11   6      182.56      184.87     32.16 o 
  -9  12   6       16.55        7.13     10.16 o 
  -8  12   6      115.77       99.57     12.79 o 
  -7  12   6       44.87       97.02     12.31 o 
  -6  12   6      143.94      179.06     51.80 o 
  -4  12   6      487.27      445.90     26.52 o 
  -3  12   6      221.21      211.85     20.50 o 
  -2  12   6     1727.55     1655.94     29.89 o 
   0  12   6       15.15       22.00      4.05 o 
   1  12   6      266.93      243.62     13.03 o 
   2  12   6       10.55       11.12      4.82 o 
   3  12   6        6.09        6.70      2.61 o 
   4  12   6      347.37      291.11      8.57 o 
   5  12   6      133.39      158.72      7.21 o 
   6  12   6       84.89       74.79      8.04 o 
   7  12   6      119.22      120.27      9.92 o 
   8  12   6       28.19       24.48      6.78 o 
   9  12   6        2.61        2.84      7.38 o 
  -9  13   6        2.10        0.00      8.90 o 
  -8  13   6       55.40       93.09     20.47 o 
  -7  13   6        1.96        4.98     17.94 o 
  -6  13   6      184.16      229.76     21.48 o 
  -5  13   6      866.87      809.00     19.96 o 
  -4  13   6      200.81      206.31      8.80 o 
  -3  13   6      274.07      289.31     25.14 o 
  -2  13   6      387.88      389.56     21.02 o 
  -1  13   6      905.29      949.85     18.82 o 
   0  13   6      448.19      389.16     10.11 o 
   1  13   6       46.09       40.29      4.28 o 
   2  13   6        6.02        2.71      3.60 o 
   3  13   6     1749.43     1699.62     27.99 o 
   4  13   6      255.84      223.18      9.99 o 
   5  13   6     1993.71     1992.40     29.86 o 
   6  13   6      132.34      162.89      7.66 o 
   7  13   6        6.60        6.07      4.43 o 
   8  13   6        2.31        6.46      7.23 o 
   9  13   6       47.94       45.61     11.88 o 
  -9  14   6       15.31        2.86      7.49 o 
  -8  14   6        3.35        0.00      5.51 o 
  -7  14   6       17.68       22.55      7.32 o 
  -6  14   6      551.56      561.76     18.92 o 
  -5  14   6        0.09        4.01      5.51 o 
  -4  14   6      202.58      216.04     12.93 o 
  -3  14   6     1776.47     1767.29     32.23 o 
  -2  14   6      219.56      178.47     13.14 o 
  -1  14   6       99.93      101.92      7.02 o 
   0  14   6     1402.23     1369.90     37.82 o 
   1  14   6      397.47      347.51     35.63 o 
   2  14   6       26.18       35.83      3.56 o 
   3  14   6        7.82        9.03      2.93 o 
   4  14   6       37.97       45.80      4.62 o 
   5  14   6      553.88      628.06     13.59 o 
   6  14   6       25.13       25.42      4.48 o 
   7  14   6       14.40       25.45      5.45 o 
   8  14   6       60.84       56.19      6.44 o 
  -9  15   6        0.00        3.27      6.68 o 
  -8  15   6        0.07        7.44     38.93 o 
  -7  15   6       23.78       31.78      7.06 o 
  -6  15   6      494.20      481.96     30.44 o 
  -5  15   6       22.92       30.11     15.49 o 
  -4  15   6      483.34      465.55     25.32 o 
  -3  15   6      364.94      356.10     12.49 o 
  -2  15   6      734.10      589.94     14.29 o 
  -1  15   6        0.85       15.82     28.33 o 
   0  15   6       32.56       41.46      5.22 o 
   1  15   6      131.36      119.83      7.56 o 
   2  15   6     1917.53     1945.53     33.71 o 
   3  15   6      539.78      480.42     10.10 o 
   4  15   6        2.01        2.04      3.57 o 
   5  15   6       13.95        7.82      3.89 o 
   6  15   6       30.26       18.78      4.41 o 
   7  15   6       21.61       28.12      5.03 o 
   8  15   6        4.60        1.55      4.67 o 
  -9  16   6       19.94        0.00      8.70 o 
  -8  16   6       90.75      117.10     31.82 o 
  -7  16   6        3.41        2.94      7.87 o 
  -6  16   6      180.54      195.82     14.62 o 
  -5  16   6      288.07      318.26     12.64 o 
  -4  16   6      238.27      254.68     11.13 o 
  -3  16   6      500.82      464.83     13.83 o 
  -2  16   6       93.71       67.30     10.99 o 
  -1  16   6      250.83      254.11     10.29 o 
   0  16   6      730.67      674.33     12.64 o 
   1  16   6       15.98       35.48      3.58 o 
   2  16   6       18.97       20.95      5.10 o 
   3  16   6      110.87      101.65      5.32 o 
   4  16   6      637.53      593.05     12.98 o 
   5  16   6       36.12       44.88      5.09 o 
   6  16   6      125.09      140.61      7.46 o 
   7  16   6        0.06        1.42      4.14 o 
   8  16   6       39.77       36.13      7.89 o 
  -8  17   6       20.51       16.64      6.67 o 
  -7  17   6       25.44       31.52     18.24 o 
  -6  17   6      229.59      237.06     21.50 o 
  -5  17   6       10.08       37.69     49.00 o 
  -4  17   6      101.87      383.73     67.09 o 
  -3  17   6      156.09      128.73      8.57 o 
  -2  17   6        9.05        6.98     16.22 o 
  -1  17   6        2.02       10.74      4.20 o 
   0  17   6       11.69       23.07      6.43 o 
   1  17   6        3.78        4.03      2.67 o 
   2  17   6        0.07        2.95      5.96 o 
   3  17   6      350.60      332.82     10.40 o 
   4  17   6       31.44       50.12      5.16 o 
   5  17   6      126.82      114.22      7.38 o 
   6  17   6      148.23      124.69      7.36 o 
   7  17   6        5.60        0.30      3.97 o 
   8  17   6        0.73        0.42      6.06 o 
  -8  18   6        0.12        4.73     21.28 o 
  -7  18   6       50.07       81.48     30.12 o 
  -6  18   6       11.95       29.87     27.22 o 
  -5  18   6       30.20       57.13     87.42 o 
  -4  18   6      806.62      792.41     20.21 o 
  -3  18   6       19.56       42.01     21.86 o 
  -2  18   6       20.56       11.86      4.38 o 
  -1  18   6       17.33       12.06     10.43 o 
   0  18   6      847.48      875.52     19.86 o 
   1  18   6       86.67       71.19      7.73 o 
   2  18   6       82.18       76.75      9.26 o 
   3  18   6       14.68       16.81      5.16 o 
   4  18   6        0.07        0.00      3.25 o 
   5  18   6       16.09       31.36      4.72 o 
   6  18   6       28.97       44.18      5.62 o 
   7  18   6        5.05       13.82      4.87 o 
  -8  19   6        9.30       30.23     10.17 o 
  -7  19   6       76.75       92.54     20.06 o 
  -6  19   6       45.46       35.56      7.60 o 
  -5  19   6      174.91      213.69     44.63 o 
  -4  19   6       39.40       68.97     15.51 o 
  -3  19   6     1168.55     1181.36     37.77 o 
  -2  19   6        5.65        1.01      7.23 o 
  -1  19   6      859.04      852.73     19.82 o 
   0  19   6      199.73      180.60     26.86 o 
   1  19   6      548.73      506.92     10.35 o 
   2  19   6        5.01       11.22      6.61 o 
   3  19   6      114.28      119.83      6.47 o 
   4  19   6       38.17       68.82      5.66 o 
   5  19   6      211.02      230.63      9.10 o 
   6  19   6       12.32        0.00      4.10 o 
   7  19   6       87.95       59.49      6.51 o 
  -8  20   6        3.95       21.24      8.04 o 
  -7  20   6        0.38        5.82      6.24 o 
  -6  20   6       12.93       20.53      8.06 o 
  -5  20   6       80.59      105.90     24.04 o 
  -4  20   6      245.91      249.42     17.86 o 
  -3  20   6       62.06       75.00     16.59 o 
  -2  20   6       13.21       14.28      6.09 o 
  -1  20   6       23.77       28.40      8.23 o 
   0  20   6      469.57      403.55     19.41 o 
   1  20   6      173.46      150.44      7.61 o 
   2  20   6       36.65       34.43      4.00 o 
   3  20   6       17.12       30.26      7.96 o 
   4  20   6        0.12        0.00      3.48 o 
   5  20   6        0.93        0.00      3.86 o 
   6  20   6      196.03      191.58      8.97 o 
   7  20   6       28.81       49.65      7.17 o 
  -7  21   6        2.29        3.75     10.67 o 
  -6  21   6       24.24       32.92     19.88 o 
  -5  21   6       11.95       25.22     27.01 o 
  -4  21   6        1.33       17.83     15.04 o 
  -3  21   6       93.49      112.70     10.29 o 
  -2  21   6        4.78        2.00      7.70 o 
  -1  21   6        0.96        7.98      5.10 o 
   0  21   6      208.13      180.44     21.98 o 
   1  21   6       58.62       36.51      4.75 o 
   2  21   6      206.84      203.92     15.82 o 
   3  21   6        1.38        1.07      3.38 o 
   4  21   6        1.26        0.00      3.41 o 
   5  21   6       14.91        8.88      4.41 o 
   6  21   6       12.69       25.69      5.18 o 
  -7  22   6       50.29       52.88     18.50 o 
  -6  22   6       48.36       72.86      9.56 o 
  -5  22   6       29.31       35.25      7.89 o 
  -4  22   6       15.84       16.19     14.56 o 
  -3  22   6      150.25      156.09     14.20 o 
  -2  22   6       11.27        7.63      4.15 o 
  -1  22   6        0.83        0.00      3.68 o 
   0  22   6      337.95      336.47     19.60 o 
   1  22   6       69.37      102.85      8.75 o 
   2  22   6       10.18       14.94     17.78 o 
   3  22   6        0.07        3.76      3.65 o 
   4  22   6       99.92      100.40      6.67 o 
   5  22   6       18.96       20.82      4.87 o 
   6  22   6       23.76       14.98      4.98 o 
  -6  23   6        8.02       19.60      7.24 o 
  -5  23   6        1.53        5.70      6.61 o 
  -4  23   6       55.53       71.68     10.73 o 
  -3  23   6       20.79       22.69      5.68 o 
  -2  23   6        2.22        1.04      5.17 o 
  -1  23   6       63.32       57.51     11.32 o 
   0  23   6        0.61        5.95      6.03 o 
   1  23   6      213.36      250.73     17.81 o 
   2  23   6        8.21        5.29      4.49 o 
   3  23   6       31.53       33.89      4.88 o 
   4  23   6        2.66        1.41      3.83 o 
   5  23   6       20.76       17.77      4.81 o 
   6  23   6       10.05        9.70      4.88 o 
  -6  24   6        8.43        9.76      7.26 o 
  -5  24   6        0.20       27.69     80.35 o 
  -4  24   6       13.43       19.44      7.16 o 
  -3  24   6       14.04       28.62      6.09 o 
  -2  24   6        2.28        1.27      4.38 o 
  -1  24   6        6.82        4.45      4.82 o 
   0  24   6      165.82      148.62     27.27 o 
   1  24   6       23.01       30.30      7.91 o 
   2  24   6        7.46        0.39      3.49 o 
   3  24   6        0.01        0.14      3.59 o 
   4  24   6      180.06      227.42      9.67 o 
   5  24   6       24.05       15.39      4.69 o 
  -5  25   6      178.39      195.83     33.55 o 
  -4  25   6        4.36        9.62      6.96 o 
  -3  25   6        1.25        4.26      8.20 o 
  -2  25   6        8.37        4.83      5.91 o 
  -1  25   6       41.09       30.20      6.70 o 
   0  25   6       29.45       37.99     10.84 o 
   1  25   6       13.85       16.93      6.44 o 
   2  25   6        8.47       13.39      4.39 o 
   3  25   6        6.14        5.83      3.91 o 
   4  25   6      129.97      145.09      8.10 o 
  -4  26   6        0.77        2.30      7.14 o 
  -3  26   6      198.13      230.31     32.55 o 
  -2  26   6       14.61       20.75      5.60 o 
  -1  26   6        5.85       10.97      4.97 o 
   0  26   6       13.81       14.11      4.93 o 
   1  26   6      153.26      161.15     21.18 o 
   2  26   6       23.97       25.31      6.30 o 
   3  26   6        3.58        0.00      3.77 o 
   4  26   6       38.30       54.42      6.05 o 
  -4  27   6       40.52       27.28      9.02 o 
  -3  27   6       13.46       18.82     11.34 o 
  -2  27   6        8.32        1.53      6.86 o 
  -1  27   6        0.08        3.55      4.94 o 
   0  27   6        0.48        4.36      4.90 o 
   1  27   6       62.53       65.09     13.06 o 
   2  27   6       57.48       55.04     13.01 o 
   3  27   6        0.45        2.62      4.04 o 
  -2  28   6        5.67        4.96     11.37 o 
  -1  28   6       48.22       62.76      9.52 o 
   0  28   6        2.54        0.00      6.59 o 
   1  28   6       27.78       30.77     13.00 o 
   2  28   6        5.43        7.78     14.21 o 
  -9   0   7      126.48       37.10     44.26 o 
  -7   0   7      115.37        0.00     52.97 o 
  -5   0   7      199.28       36.07     51.04 o 
  -3   0   7      145.88      146.62      6.60 o 
  -1   0   7      818.04      787.83     21.45 o 
   1   0   7     1266.54     1319.61     24.38 o 
   3   0   7      421.34      324.11     12.37 o 
   5   0   7       47.61       54.47     11.59 o 
   7   0   7      149.86      149.95     12.46 o 
   9   0   7       77.58      124.38     18.80 o 
 -10   1   7       31.82        0.00     46.70 o 
  -9   1   7       37.50       71.43     71.40 o 
  -8   1   7      259.69       14.64     45.50 o 
  -7   1   7       10.02       11.05     40.39 o 
  -5   1   7        9.49      173.30    108.48 o 
  -4   1   7       20.62       27.62      7.08 o 
  -3   1   7      258.50      302.55      7.86 o 
  -2   1   7       21.29       37.11      2.89 o 
  -1   1   7       10.93        4.02      2.07 o 
   0   1   7      505.40      411.08      9.82 o 
   1   1   7      783.67      825.49     13.69 o 
   2   1   7      361.69      328.58      9.09 o 
   3   1   7      100.00      116.20      5.24 o 
   4   1   7       23.14       26.42      3.24 o 
   5   1   7       62.02       58.26      4.60 o 
   6   1   7      903.58      885.04     18.14 o 
   7   1   7        4.61       12.38      5.44 o 
   8   1   7       15.13        9.18      5.66 o 
   9   1   7       26.54       61.10      9.60 o 
 -10   2   7      121.61       17.01     49.53 o 
  -9   2   7        4.82       31.52     45.33 o 
  -8   2   7       65.78      106.91    129.62 o 
  -7   2   7        9.31        9.01      5.59 o 
  -6   2   7       37.72      106.78     67.49 o 
  -5   2   7       60.97       55.77     21.57 o 
  -4   2   7      159.85      113.02     13.12 o 
  -3   2   7      246.52      224.29      5.60 o 
  -2   2   7        1.98        4.67      2.70 o 
  -1   2   7     1190.58     1093.98    166.02 o 
   0   2   7      871.32      741.56     14.42 o 
   1   2   7      219.71      175.56      5.96 o 
   2   2   7      536.31      408.78      9.37 o 
   3   2   7      601.17      534.59      9.87 o 
   4   2   7      204.97      193.60      6.38 o 
   5   2   7      208.59      198.85      6.96 o 
   6   2   7      224.32      241.27     12.96 o 
   7   2   7       27.11       33.54      5.96 o 
   8   2   7       28.64       20.84      7.55 o 
   9   2   7      240.59      250.18     28.34 o 
 -10   3   7       21.96       20.37     51.61 o 
  -9   3   7        0.86       15.94     44.88 o 
  -8   3   7       41.76       44.59     21.04 o 
  -7   3   7       27.01       18.98     17.47 o 
  -6   3   7      100.27       79.56     45.22 o 
  -5   3   7      175.55      156.92     14.85 o 
  -4   3   7       38.22      164.89     48.99 o 
  -3   3   7      337.90      303.07      6.80 o 
  -2   3   7     1545.48     1516.59     21.72 o 
  -1   3   7      545.42      593.62     17.05 o 
   0   3   7      848.42      853.37     14.02 o 
   1   3   7      600.90      622.04     11.45 o 
   2   3   7       13.73        9.41      3.17 o 
   3   3   7       35.93       42.29      3.49 o 
   4   3   7      131.75      124.02      5.41 o 
   5   3   7       40.69       46.39      4.28 o 
   6   3   7       60.51       61.34      5.72 o 
   7   3   7       19.22       39.81      6.11 o 
   8   3   7       47.73       49.22      7.22 o 
   9   3   7        0.22        0.00      6.28 o 
 -10   4   7       22.06       11.02     48.47 o 
  -9   4   7       16.86       14.74     44.09 o 
  -8   4   7       39.77       36.04     32.82 o 
  -7   4   7        6.16       33.97     83.22 o 
  -6   4   7        6.76      105.53     62.80 o 
  -5   4   7      360.38      404.17     10.70 o 
  -4   4   7      226.82      249.29     22.80 o 
  -3   4   7      139.05      148.63      6.42 o 
  -2   4   7      215.44      180.95     11.52 o 
  -1   4   7     3289.90     3303.33     39.70 o 
   0   4   7     2455.65     2700.88     30.12 o 
   1   4   7      657.73      570.15     10.86 o 
   2   4   7      824.56      756.72     24.46 o 
   3   4   7        1.22        4.75      2.47 o 
   4   4   7       70.48       77.00      4.87 o 
   5   4   7       17.53       14.68      3.34 o 
   6   4   7        7.43        5.99      4.99 o 
   7   4   7       18.87       27.01      5.81 o 
   8   4   7       12.63       15.50      6.11 o 
   9   4   7        3.24        1.80      6.62 o 
 -10   5   7        1.82        0.00     47.62 o 
  -9   5   7       35.05       22.11     43.99 o 
  -8   5   7        0.82        4.43     12.24 o 
  -7   5   7      192.00       34.60     59.09 o 
  -6   5   7      527.48      545.23     23.28 o 
  -4   5   7       83.10      103.00     27.02 o 
  -3   5   7      816.91      781.63     21.42 o 
  -2   5   7       83.35       62.33     11.12 o 
  -1   5   7      500.02      489.93     14.17 o 
   0   5   7     1177.37     1165.89     24.87 o 
   1   5   7     1572.35     1560.44     24.75 o 
   2   5   7     1628.24     1551.13     31.60 o 
   3   5   7       95.73       71.13      4.58 o 
   4   5   7      412.81      339.02     44.19 o 
   5   5   7       11.59        7.31      3.38 o 
   6   5   7        9.77        5.83      4.14 o 
   7   5   7       51.10       44.46      6.38 o 
   8   5   7       66.69       81.83      8.18 o 
   9   5   7        7.02        3.71      6.66 o 
 -10   6   7       29.86       32.38     52.00 o 
  -9   6   7        4.10        0.00     43.51 o 
  -8   6   7       15.68       12.08     47.55 o 
  -7   6   7        9.22      211.32     52.47 o 
  -6   6   7      262.79      320.62     10.24 o 
  -5   6   7      813.87      862.68     18.83 o 
  -4   6   7       98.94       98.07      8.70 o 
  -3   6   7      576.59      548.65     37.00 o 
  -2   6   7       20.55       24.67      4.21 o 
  -1   6   7        8.25        9.65      2.34 o 
   0   6   7        0.31        1.40      2.35 o 
   1   6   7      175.73      203.48      5.90 o 
   2   6   7       11.88       10.00      2.67 o 
   3   6   7       31.99       35.39      3.73 o 
   4   6   7      158.17      127.00      6.01 o 
   5   6   7        0.92        0.36      3.45 o 
   6   6   7      135.73       88.58      6.33 o 
   7   6   7       28.80       41.55      6.38 o 
   8   6   7       19.21        9.63      5.99 o 
   9   6   7        4.44        7.47      6.63 o 
 -10   7   7        0.69        0.00     46.43 o 
  -9   7   7        2.28        0.49      9.00 o 
  -8   7   7       83.76       76.06     68.72 o 
  -7   7   7      130.38      121.42     49.38 o 
  -6   7   7      301.51      306.84     10.09 o 
  -5   7   7     1603.19     1558.81    115.13 o 
  -4   7   7       13.08       90.42     34.95 o 
  -3   7   7      604.17      517.70     30.01 o 
  -2   7   7      627.16      616.43     16.68 o 
  -1   7   7      232.43      226.60      6.05 o 
   0   7   7      590.03      617.98     13.39 o 
   1   7   7      147.51      114.30      4.64 o 
   2   7   7       43.31       47.41      3.98 o 
   3   7   7      103.32      108.66      5.37 o 
   4   7   7       17.96        9.14      3.13 o 
   5   7   7      132.15      134.27      8.53 o 
   6   7   7        0.01        0.00      3.84 o 
   7   7   7      186.66      206.60     10.12 o 
   8   7   7        0.40        8.58      6.60 o 
   9   7   7        0.63        0.00      7.17 o 
 -10   8   7       15.12        0.00     48.29 o 
  -9   8   7        1.44       15.18     10.69 o 
  -8   8   7      157.19      145.04     52.49 o 
  -7   8   7       20.74      103.75     42.87 o 
  -6   8   7      212.38      200.30     15.53 o 
  -5   8   7      129.73      134.66     13.37 o 
  -4   8   7     1524.61     1378.84     41.83 o 
  -3   8   7      816.52      733.95     40.23 o 
  -2   8   7       48.81       31.50      5.94 o 
   0   8   7      874.70      783.15     30.64 o 
   1   8   7      288.18      268.33      6.74 o 
   2   8   7       89.73       66.15      4.05 o 
   3   8   7        0.41        7.87      3.57 o 
   4   8   7       35.77       54.50      4.65 o 
   5   8   7       29.26       34.18      5.92 o 
   6   8   7      376.50      378.68     12.01 o 
   7   8   7        0.28        0.00      4.88 o 
   8   8   7       80.13       81.31      9.34 o 
   9   8   7       78.53       91.88     10.50 o 
  -9   9   7        0.02        0.00      9.33 o 
  -8   9   7        6.85       47.54     47.21 o 
  -7   9   7       18.17       31.04      6.24 o 
  -6   9   7      185.97      189.11     13.36 o 
  -5   9   7       48.16       42.73     12.29 o 
  -3   9   7     1146.70      956.66     33.03 o 
  -2   9   7        2.39        0.00     14.25 o 
  -1   9   7     3483.76     3536.61     62.37 o 
   0   9   7       69.62       59.06      3.71 o 
   1   9   7       54.91       70.58      4.06 o 
   2   9   7      402.56      349.36      9.86 o 
   3   9   7       60.85       72.76      6.02 o 
   4   9   7      766.65      734.69     14.19 o 
   5   9   7      157.83      104.96      6.99 o 
   6   9   7        4.12        9.41      4.45 o 
   7   9   7        2.03        5.77      5.14 o 
   8   9   7        0.16        0.00      6.23 o 
   9   9   7       42.48       43.08      9.15 o 
  -9  10   7        1.73        0.00      9.85 o 
  -8  10   7       38.39       88.09     75.40 o 
  -7  10   7        5.30        9.61      5.93 o 
  -6  10   7        2.89        5.47      3.88 o 
  -5  10   7      397.78      369.25     18.29 o 
  -4  10   7      426.75      235.89     31.44 o 
  -2  10   7      572.48      512.50     17.97 o 
  -1  10   7      771.19      864.16     13.89 o 
   0  10   7        3.29        3.37      2.27 o 
   1  10   7        5.75       12.60      2.67 o 
   2  10   7        9.87        7.06      2.52 o 
   3  10   7       68.48       58.14      4.18 o 
   4  10   7       14.73       25.49      5.57 o 
   5  10   7       88.84       88.91      6.79 o 
   6  10   7      102.91       99.04      8.26 o 
   7  10   7       25.10       42.43      6.18 o 
   8  10   7       13.40       25.87      7.41 o 
   9  10   7       23.70       18.55      8.37 o 
  -9  11   7        9.65       10.12     10.62 o 
  -8  11   7      190.72      157.22     89.91 o 
  -7  11   7       33.82       39.93      9.01 o 
  -6  11   7      109.73       89.54      6.74 o 
  -5  11   7        8.06        3.55      7.17 o 
  -4  11   7      111.70       95.66      9.73 o 
  -3  11   7      795.05      689.09     17.46 o 
  -2  11   7     1014.31      918.51     53.87 o 
   0  11   7       64.11       72.95      4.19 o 
   1  11   7        0.49        0.89      2.31 o 
   2  11   7      955.73      937.76     16.07 o 
   3  11   7      314.77      259.06      7.47 o 
   4  11   7      444.92      409.48     11.30 o 
   5  11   7        8.65       11.30      4.59 o 
   6  11   7       32.37       29.13      6.41 o 
   7  11   7       77.34      101.08      8.03 o 
   8  11   7        0.25        0.00      6.39 o 
  -9  12   7       30.16       34.73     17.11 o 
  -8  12   7        1.11       81.52     44.64 o 
  -7  12   7       25.31       29.12     11.63 o 
  -6  12   7      170.46       97.56     25.81 o 
  -5  12   7       12.81       15.85     12.06 o 
  -4  12   7      311.96      264.69     13.57 o 
  -2  12   7      224.59      217.55      9.70 o 
  -1  12   7     3355.92     3332.15     83.31 o 
   0  12   7      129.51      140.48      7.97 o 
   1  12   7       24.75       23.40      3.12 o 
   2  12   7      265.27      253.20      7.33 o 
   3  12   7       99.12      106.43      5.35 o 
   4  12   7      369.84      353.07     10.57 o 
   5  12   7        0.44        0.00      3.32 o 
   6  12   7        4.98        0.00      4.17 o 
   7  12   7       39.60       31.53      7.20 o 
   8  12   7       27.91       26.03     10.25 o 
  -9  13   7        2.95        2.71      9.63 o 
  -8  13   7       40.32       45.40     30.00 o 
  -7  13   7       65.35       51.15     13.62 o 
  -6  13   7        6.22      241.09     57.41 o 
  -5  13   7       67.92       76.33     19.22 o 
  -4  13   7      111.09      104.77     16.05 o 
  -3  13   7      390.44      360.76     12.39 o 
  -2  13   7      257.90      215.21     11.03 o 
   0  13   7       71.54       74.67      4.41 o 
   1  13   7      179.09      179.17      8.94 o 
   2  13   7     2361.56     2342.76     45.18 o 
   3  13   7      916.79     1020.84     19.19 o 
   4  13   7      312.86      301.39      9.35 o 
   5  13   7      270.17      229.81      8.77 o 
   6  13   7        0.25        3.74      3.96 o 
   7  13   7       30.96       26.25      5.55 o 
   8  13   7        0.32        0.00      5.59 o 
  -9  14   7        7.91        8.17     10.56 o 
  -8  14   7       80.88       80.62     20.57 o 
  -7  14   7        0.19        0.00      4.45 o 
  -6  14   7      159.88      190.08     30.70 o 
  -5  14   7      183.19      177.66     24.34 o 
  -4  14   7     2187.08     2193.29     38.94 o 
  -3  14   7      291.14      345.73     22.36 o 
  -2  14   7      578.53      524.46     49.84 o 
  -1  14   7      471.50      429.47     13.56 o 
   0  14   7      137.85      123.35      5.27 o 
   1  14   7      225.04      199.79      7.03 o 
   2  14   7     2079.23     2034.03     34.57 o 
   3  14   7       28.10       31.93      3.98 o 
   4  14   7      441.65      432.76     11.08 o 
   5  14   7        0.48        0.00      3.63 o 
   6  14   7       44.66       38.79      5.29 o 
   7  14   7       41.14       20.29      4.96 o 
   8  14   7       94.16       94.98      9.84 o 
  -8  15   7       28.41       14.03      6.53 o 
  -7  15   7        0.83       35.21     57.74 o 
  -6  15   7       30.52       40.67     15.56 o 
  -5  15   7      403.70      371.78     12.33 o 
  -4  15   7        2.20        2.64     10.64 o 
  -3  15   7      123.03      150.25     13.90 o 
  -2  15   7      261.91      259.55     14.18 o 
   0  15   7      137.43      141.60      5.69 o 
   1  15   7      216.47      190.99      7.33 o 
   2  15   7       16.72       23.60      4.21 o 
   3  15   7      656.78      580.95     12.30 o 
   4  15   7        6.99        0.82      4.27 o 
   5  15   7      101.72      138.14      7.35 o 
   6  15   7       19.44        8.97      4.29 o 
   7  15   7      106.85      100.41      7.52 o 
   8  15   7       12.57        9.37      4.85 o 
  -8  16   7       41.90        7.82     13.88 o 
  -7  16   7      125.93      132.94     28.07 o 
  -6  16   7       22.83       20.51     10.47 o 
  -5  16   7        1.31       18.64     37.81 o 
  -4  16   7      177.05      196.04     14.81 o 
  -3  16   7      113.45      157.60      9.40 o 
  -2  16   7      104.12       78.84     27.61 o 
  -1  16   7      493.31      409.15     28.64 o 
   0  16   7       80.31       75.31      4.72 o 
   1  16   7       44.25       37.45      5.89 o 
   2  16   7      138.70      140.14      6.91 o 
   3  16   7        5.97        9.17      3.35 o 
   4  16   7      116.46       89.23      6.22 o 
   5  16   7       69.03       77.64      6.24 o 
   6  16   7        7.45       20.69      4.59 o 
   7  16   7       35.11       28.97      5.53 o 
  -8  17   7       14.02       11.25      6.78 o 
  -7  17   7        3.08        5.04      6.48 o 
  -6  17   7       87.56       70.25     19.64 o 
  -5  17   7        6.92       22.29     17.57 o 
  -4  17   7        4.58      146.92     59.89 o 
  -3  17   7      310.22      320.49     14.70 o 
  -2  17   7      157.48      148.45     11.13 o 
   0  17   7      376.41      335.21     11.06 o 
   1  17   7      746.06      658.28     13.00 o 
   2  17   7        3.24        0.00      2.78 o 
   3  17   7      310.92      306.19      9.40 o 
   4  17   7       88.99      126.85      6.98 o 
   5  17   7       17.61       51.78      5.68 o 
   6  17   7       52.05       45.10      5.76 o 
   7  17   7       45.67       38.85      5.96 o 
  -8  18   7        0.26        7.57     14.86 o 
  -7  18   7        1.06        0.51     10.40 o 
  -6  18   7        7.45       12.84     19.76 o 
  -5  18   7      171.77      213.64     36.50 o 
  -4  18   7      211.12      175.39     29.63 o 
  -3  18   7      385.45      388.83     12.50 o 
  -2  18   7       53.29       67.53     15.26 o 
  -1  18   7      913.16      826.91     20.68 o 
   0  18   7      318.36      261.89     10.02 o 
   1  18   7        3.10        8.11      3.21 o 
   2  18   7        3.95        3.92      2.82 o 
   3  18   7      279.57      220.84      8.28 o 
   4  18   7       10.70        4.02      3.91 o 
   5  18   7       55.57       44.21      5.68 o 
   6  18   7      151.92      158.11      8.50 o 
   7  18   7       56.16       65.63      6.73 o 
  -7  19   7       34.91       44.06     13.22 o 
  -6  19   7       89.65       93.24     20.20 o 
  -5  19   7       62.71       95.44     19.44 o 
  -4  19   7        5.87        5.36     13.27 o 
  -3  19   7      497.43      546.00     14.80 o 
  -2  19   7      120.80      123.06     12.68 o 
  -1  19   7       14.53        0.00      4.54 o 
   0  19   7      270.86      238.02      9.87 o 
   1  19   7      250.07      200.91      7.51 o 
   2  19   7       52.58       78.69      6.45 o 
   3  19   7       52.75       67.95      5.74 o 
   4  19   7       38.16       47.06      5.35 o 
   5  19   7       13.57        6.14      4.20 o 
   6  19   7      115.27      129.07      8.01 o 
  -7  20   7        0.16        0.00      6.26 o 
  -6  20   7        3.09        3.13      6.41 o 
  -5  20   7       15.23       12.15      9.22 o 
  -4  20   7       44.72       33.91      5.94 o 
  -3  20   7       10.00       25.37     22.94 o 
  -2  20   7      258.11      277.06     32.80 o 
  -1  20   7        3.32        0.27      7.81 o 
   0  20   7      430.33      491.12     16.09 o 
   1  20   7        0.59        0.00      3.08 o 
   2  20   7      163.84      135.81      6.44 o 
   3  20   7       99.98       93.02      6.40 o 
   4  20   7       35.62       37.64      5.26 o 
   5  20   7      152.94      142.26      7.98 o 
   6  20   7       29.10       36.79      5.88 o 
  -6  21   7       13.32        2.51      6.01 o 
  -5  21   7        2.01        0.00      6.21 o 
  -4  21   7       29.64       27.04      6.24 o 
  -3  21   7      120.69      110.46     10.88 o 
  -2  21   7        4.81        4.75     11.85 o 
  -1  21   7        8.15        7.64      4.14 o 
   0  21   7       44.92       53.56      6.44 o 
   1  21   7       85.24       91.73      7.50 o 
   2  21   7      212.08      197.26      7.97 o 
   3  21   7      123.11      133.96      9.44 o 
   4  21   7       37.19       46.32      5.63 o 
   5  21   7        2.03        1.97      4.31 o 
   6  21   7       58.14       69.42      7.70 o 
  -6  22   7        0.00        2.22      8.55 o 
  -5  22   7        0.01        0.00     10.55 o 
  -4  22   7        7.07       23.88     34.10 o 
  -3  22   7       22.45       24.52      5.75 o 
  -2  22   7        8.08        7.79      7.75 o 
  -1  22   7       46.70       46.49     10.44 o 
   0  22   7       87.79       85.92      7.43 o 
   1  22   7        3.38        0.00      3.93 o 
   2  22   7       42.48       40.56      5.03 o 
   3  22   7       26.25       22.53      4.69 o 
   4  22   7       48.54       37.95      5.54 o 
   5  22   7       12.54       12.99      4.85 o 
  -5  23   7        4.25        7.52      7.24 o 
  -4  23   7       87.48       87.78     17.19 o 
  -3  23   7      117.26      103.45     16.05 o 
  -2  23   7       41.62       40.10      6.35 o 
  -1  23   7        1.70        0.00      5.20 o 
   0  23   7      316.44      300.59     16.24 o 
   1  23   7       43.62       38.19      6.07 o 
   2  23   7       28.04       26.83      4.58 o 
   3  23   7       18.61       15.43      4.35 o 
   4  23   7       45.91       57.66      6.12 o 
   5  23   7       21.22       23.46      5.42 o 
  -5  24   7       16.26       12.10     12.47 o 
  -4  24   7        0.21        1.73      7.85 o 
  -3  24   7       57.72       56.90      8.09 o 
  -2  24   7       46.66       39.66     13.41 o 
  -1  24   7        3.40        3.31      4.43 o 
   0  24   7        2.59        0.00      4.29 o 
   1  24   7       23.48       27.77      5.59 o 
   2  24   7       66.06       69.87      7.90 o 
   3  24   7      120.39      124.37      9.40 o 
   4  24   7        4.11        5.98      4.33 o 
  -4  25   7        1.64        7.23     10.46 o 
  -3  25   7       50.65       49.91      7.63 o 
  -2  25   7      117.79      137.55     14.37 o 
  -1  25   7        4.16        1.12      4.63 o 
   0  25   7        0.56        1.17      4.66 o 
   1  25   7       35.99       27.59      6.05 o 
   2  25   7       22.66       30.39      6.58 o 
   3  25   7       44.24       62.78      6.07 o 
  -3  26   7       30.21        9.75      6.38 o 
  -2  26   7        4.22        5.98     10.85 o 
  -1  26   7       32.63       25.05      6.26 o 
   0  26   7       16.82       20.52      5.84 o 
   1  26   7       91.06       90.24      8.36 o 
   2  26   7       85.32      100.43      9.50 o 
  -2  27   7        0.79        1.89      5.31 o 
  -1  27   7        8.59       10.67      6.15 o 
   0  27   7       30.72       41.22      6.66 o 
   1  27   7       30.68       46.27      7.77 o 
  -8   0   8      137.47      169.14     81.82 o 
  -6   0   8       99.46      133.82     17.54 o 
  -4   0   8      184.90      216.52     10.59 o 
  -2   0   8      393.62      379.68     11.04 o 
   0   0   8      510.06      413.82     15.38 o 
   2   0   8      869.70      877.61     19.34 o 
   4   0   8      212.18      237.16     10.22 o 
   6   0   8      673.69      666.05     22.51 o 
   8   0   8      179.63      201.43     36.38 o 
  -9   1   8       11.72       18.95     47.89 o 
  -8   1   8       54.51       27.51     16.27 o 
  -7   1   8        1.34        0.00      5.39 o 
  -6   1   8      310.75      129.22     68.97 o 
  -5   1   8      131.92      101.34     74.00 o 
  -4   1   8      553.96      475.71     24.22 o 
  -3   1   8      904.57      933.75     13.40 o 
  -2   1   8        0.58        1.11      2.03 o 
  -1   1   8     1145.07     1062.81     19.20 o 
   0   1   8     3783.09     3814.13     51.51 o 
   1   1   8      340.40      291.16      8.01 o 
   2   1   8        8.43       13.46      3.02 o 
   3   1   8      141.13      108.90      5.54 o 
   4   1   8      195.74      205.41      7.11 o 
   5   1   8       78.90       79.71      5.30 o 
   6   1   8       87.49       97.31      7.61 o 
   7   1   8        6.10        7.80      5.63 o 
   8   1   8       14.16       11.83      6.35 o 
   9   1   8       79.33      100.91      9.83 o 
  -9   2   8       14.87        7.84     48.65 o 
  -8   2   8       10.03       13.82      9.18 o 
  -7   2   8        4.55        7.31     32.38 o 
  -6   2   8        0.14      158.27     70.53 o 
  -4   2   8      179.07      175.74      7.50 o 
  -3   2   8       90.50       60.20      4.50 o 
  -2   2   8       17.81       18.27      2.62 o 
  -1   2   8       66.94       53.90      5.92 o 
   0   2   8       16.98       15.11      4.12 o 
   1   2   8       48.69       67.14      4.48 o 
   2   2   8      520.57      509.04     10.89 o 
   3   2   8       38.73       26.16      3.30 o 
   4   2   8      154.98      148.75      9.46 o 
   5   2   8      396.42      372.11      9.46 o 
   6   2   8       54.93       51.06      6.41 o 
   7   2   8        8.37       11.12      5.76 o 
   8   2   8      232.33      240.99     11.77 o 
   9   2   8        4.32        3.39      7.01 o 
  -9   3   8        9.64        0.00     48.17 o 
  -8   3   8        9.02       11.67     19.20 o 
  -7   3   8       68.69       92.77     17.68 o 
  -6   3   8      145.98      181.81     91.68 o 
  -5   3   8       42.97       40.36     10.28 o 
  -4   3   8      276.43      277.68     16.57 o 
  -3   3   8        3.97        2.71      2.34 o 
  -2   3   8      312.50      306.48      9.39 o 
  -1   3   8       11.07       11.96      4.69 o 
   0   3   8      134.18      111.24      7.47 o 
   1   3   8      370.19      424.25      9.67 o 
   2   3   8      215.59      202.59      6.86 o 
   3   3   8      149.37      163.69      6.52 o 
   4   3   8      783.25      692.62     13.38 o 
   5   3   8      167.77      129.82      6.33 o 
   6   3   8      434.68      435.97     11.90 o 
   7   3   8        8.68        9.89      5.88 o 
   8   3   8        4.61       15.15      7.02 o 
  -9   4   8        4.57        0.00     46.71 o 
  -8   4   8       57.51       29.12     42.38 o 
  -7   4   8       87.32       94.34     17.61 o 
  -6   4   8       39.54      214.21     51.40 o 
  -5   4   8       54.28       67.48     14.42 o 
  -4   4   8      146.96      171.00     14.29 o 
  -3   4   8        5.39        5.80      2.99 o 
  -2   4   8        1.96        2.58      2.04 o 
  -1   4   8      345.52      314.31      8.04 o 
   0   4   8        0.04        0.00      2.27 o 
   1   4   8      535.70      471.29     11.85 o 
   2   4   8      144.99      145.28      6.07 o 
   3   4   8       54.22       72.59      4.92 o 
   4   4   8        2.49        0.15      2.89 o 
   5   4   8       38.74       33.85      4.82 o 
   6   4   8        2.71        2.91      3.95 o 
   7   4   8        4.79        0.00      6.31 o 
   8   4   8       35.31       41.04      7.72 o 
  -9   5   8       38.97       23.04     49.39 o 
  -8   5   8      167.76      166.32     57.99 o 
  -7   5   8       14.41       46.36     21.07 o 
  -6   5   8      202.82      180.07     41.44 o 
  -5   5   8        3.43       18.20     26.21 o 
  -4   5   8      227.36      204.07      8.11 o 
  -3   5   8     1097.68     1105.01     20.03 o 
  -2   5   8       76.90       33.43     15.83 o 
  -1   5   8      350.16      307.05     13.78 o 
   0   5   8     2106.94     2049.36     26.76 o 
   1   5   8        1.91        1.91      2.39 o 
   2   5   8      432.76      336.07     15.18 o 
   3   5   8       12.99       14.95      3.18 o 
   4   5   8        5.54       10.41      3.43 o 
   5   5   8        0.01        5.22      3.94 o 
   6   5   8        9.07        4.41      4.16 o 
   7   5   8      157.66      146.71      9.33 o 
   8   5   8       76.37       75.97      8.62 o 
  -9   6   8        0.16        0.00     10.25 o 
  -8   6   8       82.11      110.61     32.10 o 
  -7   6   8       59.07       51.76     14.75 o 
  -6   6   8      306.20      316.44     52.52 o 
  -5   6   8       55.22       49.29      7.86 o 
  -4   6   8      193.12      186.41     10.69 o 
  -3   6   8        1.28        6.36      3.41 o 
  -2   6   8       20.83       21.11      4.52 o 
  -1   6   8      422.40      421.67      9.66 o 
   0   6   8       32.15       21.68      3.13 o 
   1   6   8      699.27      641.65     11.33 o 
   2   6   8      412.54      417.48     18.87 o 
   3   6   8       30.46       41.54      4.27 o 
   4   6   8      488.80      484.76     17.01 o 
   5   6   8      196.18      215.71     10.26 o 
   6   6   8        9.59        9.28      4.57 o 
   7   6   8       17.79       16.51      6.88 o 
   8   6   8        0.03        1.66      6.80 o 
  -9   7   8        3.76        0.00     10.50 o 
  -8   7   8        3.86       81.07     48.62 o 
  -7   7   8        0.51       26.52     37.04 o 
  -6   7   8      142.41      128.45     20.89 o 
  -5   7   8      212.04      191.52     56.18 o 
  -4   7   8      624.82      684.04     15.22 o 
  -3   7   8      957.15      855.58     53.58 o 
  -2   7   8       33.97       33.62      3.67 o 
  -1   7   8      150.26      133.38      7.27 o 
   0   7   8     1362.73     1349.59     18.25 o 
   1   7   8       75.88       62.09      4.22 o 
   2   7   8      157.25      118.09      5.72 o 
   3   7   8       45.63       30.85      4.00 o 
   4   7   8      248.08      264.89      8.73 o 
   5   7   8        3.29        0.00      3.58 o 
   6   7   8       91.44      120.45      9.96 o 
   7   7   8       11.18       26.70      6.82 o 
   8   7   8       15.74       18.60      7.84 o 
  -9   8   8       14.90       10.37     12.22 o 
  -8   8   8       95.28       65.75     28.35 o 
  -7   8   8      146.63      125.93     75.19 o 
  -6   8   8       33.17       42.70     13.15 o 
  -5   8   8     1773.94     1784.94     32.50 o 
  -4   8   8        3.14       27.15     77.71 o 
  -3   8   8      300.20      187.00     85.84 o 
  -2   8   8      754.37      714.99     15.65 o 
  -1   8   8      172.76      159.17      6.07 o 
   0   8   8     1314.95     1366.28     18.45 o 
   1   8   8      638.97      571.61     10.76 o 
   2   8   8       27.99       27.88      4.38 o 
   3   8   8        5.31        0.00      3.25 o 
   4   8   8       98.55      100.89      6.20 o 
   5   8   8       36.97       56.75      7.08 o 
   6   8   8       12.66       14.56      5.07 o 
   7   8   8        2.97        0.00      5.21 o 
   8   8   8       20.47       21.16      7.82 o 
  -9   9   8        0.01        6.57     10.14 o 
  -8   9   8       64.55       86.98     35.49 o 
  -7   9   8        0.08       18.64     27.13 o 
  -6   9   8       86.42       81.35     11.60 o 
  -5   9   8       12.40       26.94      5.53 o 
  -4   9   8       70.34       67.66     10.42 o 
  -3   9   8       52.46       49.32      7.17 o 
  -2   9   8       27.75       25.50      4.64 o 
  -1   9   8        2.75        3.99      2.81 o 
   0   9   8     1074.54     1003.66     15.06 o 
   1   9   8       28.26       20.67      3.27 o 
   2   9   8      128.11      102.58      6.66 o 
   3   9   8      105.20      124.63      6.82 o 
   4   9   8      114.35      159.97      8.42 o 
   5   9   8        1.84        0.94      5.36 o 
   6   9   8       70.61       86.10     11.05 o 
   7   9   8        0.01        0.00      4.63 o 
   8   9   8       14.11        7.33      7.36 o 
  -9  10   8       17.21       16.36     11.66 o 
  -8  10   8      210.89      193.52     81.93 o 
  -7  10   8      213.23      123.82     61.63 o 
  -6  10   8        4.37        8.05      6.37 o 
  -5  10   8       23.46       35.56      8.19 o 
  -4  10   8       47.03       31.19      9.83 o 
  -3  10   8     1364.42     1333.52     26.22 o 
  -2  10   8       19.41       25.04      4.64 o 
  -1  10   8     1030.37     1011.18     23.71 o 
   0  10   8       82.41       87.06      5.94 o 
   1  10   8      592.43      531.27     12.27 o 
   2  10   8      104.05       91.31      5.13 o 
   3  10   8      327.34      292.26      8.28 o 
   4  10   8        1.51        0.00      3.31 o 
   5  10   8       43.18       76.55      8.19 o 
   6  10   8        6.40        9.11      4.68 o 
   7  10   8       10.84       17.35      5.69 o 
   8  10   8       68.46       73.68     10.14 o 
  -9  11   8       75.55       75.79     52.62 o 
  -8  11   8        3.43       56.88     75.25 o 
  -7  11   8        4.89        4.13     11.41 o 
  -6  11   8       24.02       22.03      5.19 o 
  -5  11   8      223.52      193.95     18.28 o 
  -4  11   8       16.90       26.70     10.99 o 
  -3  11   8      345.26      272.78     10.01 o 
  -2  11   8       96.53       88.47      6.51 o 
  -1  11   8      275.06      239.83      9.48 o 
   0  11   8      552.22      540.95     10.51 o 
   1  11   8       23.20       21.56      3.74 o 
   2  11   8        1.82        0.00      2.85 o 
   3  11   8      303.57      333.47      8.87 o 
   4  11   8      335.98      311.89      9.71 o 
   5  11   8      474.48      506.31     14.52 o 
   6  11   8      312.49      307.09     13.62 o 
   7  11   8       52.79       86.19      9.06 o 
   8  11   8       20.54       26.99      7.34 o 
  -8  12   8      173.31      175.30     61.82 o 
  -7  12   8        9.23        6.39      5.88 o 
  -6  12   8       28.88       44.75      7.18 o 
  -5  12   8       57.28       56.01     14.52 o 
  -4  12   8      300.95      252.19     11.29 o 
  -3  12   8       41.16       26.34      4.92 o 
  -2  12   8       62.88       55.51      5.72 o 
  -1  12   8        1.83        1.07      3.66 o 
   0  12   8       94.64      106.00      5.22 o 
   1  12   8       52.30       47.73      4.09 o 
   2  12   8     1158.73     1165.33     17.48 o 
   3  12   8      199.84      160.48      6.66 o 
   4  12   8      488.40      490.55     12.13 o 
   5  12   8      194.28      208.03      8.83 o 
   6  12   8        7.67        6.83      4.15 o 
   7  12   8        0.01        5.65      8.31 o 
  -8  13   8       36.98       24.92     26.64 o 
  -7  13   8        3.24        0.00      5.58 o 
  -6  13   8       16.05        9.21      7.54 o 
  -5  13   8       11.09       18.48     10.53 o 
  -4  13   8        0.11       24.02     51.34 o 
  -3  13   8       69.81       79.30      6.64 o 
  -2  13   8      608.65      650.29     15.72 o 
  -1  13   8      414.15      379.93     11.84 o 
   0  13   8      177.64      211.81      6.86 o 
   1  13   8       18.20       27.99      3.69 o 
   2  13   8       53.39       40.70      4.24 o 
   3  13   8       32.14       43.86      4.48 o 
   4  13   8        3.17       11.50      4.35 o 
   5  13   8       30.56       21.78      4.76 o 
   6  13   8        1.83        0.00      3.74 o 
   7  13   8       62.96       67.08      7.04 o 
  -8  14   8        0.01        0.00     17.04 o 
  -7  14   8        1.90       14.36      6.36 o 
  -6  14   8       30.53       26.67     17.28 o 
  -5  14   8      536.93      569.01     17.30 o 
  -4  14   8       79.30       79.52      9.25 o 
  -3  14   8        2.74        1.92      4.05 o 
  -2  14   8       18.61       22.86      4.83 o 
  -1  14   8       46.98       50.90      5.80 o 
   0  14   8      199.96      197.63      6.81 o 
   1  14   8       65.38       67.51      4.72 o 
   2  14   8      118.57      140.93      7.02 o 
   3  14   8        2.17        5.25      3.25 o 
   4  14   8        5.97       14.86      4.13 o 
   5  14   8       35.74       41.41      5.40 o 
   6  14   8       11.25       10.05      4.47 o 
   7  14   8       13.49       32.88      5.73 o 
  -8  15   8        0.02        0.00      9.23 o 
  -7  15   8        0.73        2.21      5.44 o 
  -6  15   8       91.92      125.31     27.65 o 
  -5  15   8       40.82       54.29     20.59 o 
  -4  15   8      511.33      454.50     15.37 o 
  -3  15   8       57.75       42.12      5.99 o 
  -2  15   8        2.92       12.57      4.72 o 
  -1  15   8        3.72        2.26      4.08 o 
   0  15   8      556.85      515.53     14.18 o 
   1  15   8       38.04       28.80      3.68 o 
   2  15   8       23.73       38.54      4.15 o 
   3  15   8        8.86        6.38      3.34 o 
   4  15   8      210.00      164.49      9.58 o 
   5  15   8       82.13       70.08      6.13 o 
   6  15   8       10.25       12.08      4.79 o 
   7  15   8        1.26        1.65      4.45 o 
  -7  16   8       10.51       13.01      6.74 o 
  -6  16   8       26.09       23.01      7.33 o 
  -5  16   8       30.92       38.63      5.99 o 
  -4  16   8       18.53       21.88      5.99 o 
  -3  16   8      127.95      119.87     11.70 o 
  -2  16   8       12.65       12.27      4.73 o 
  -1  16   8      908.44      854.60     30.21 o 
   0  16   8       12.76       29.40      5.38 o 
   1  16   8      317.84      298.50     11.87 o 
   2  16   8       28.63       37.06      4.22 o 
   3  16   8       16.45       11.62      3.89 o 
   4  16   8      122.77      131.89      7.42 o 
   5  16   8       12.11       27.20      4.97 o 
   6  16   8        2.23        0.00      4.39 o 
   7  16   8       38.07       55.01      6.42 o 
  -7  17   8       31.03       32.48     11.26 o 
  -6  17   8        0.00        5.53     20.43 o 
  -5  17   8       45.23       47.61      7.94 o 
  -4  17   8       11.98       13.95      9.99 o 
  -3  17   8       43.43       41.39      6.04 o 
  -2  17   8        1.71        1.58      4.59 o 
  -1  17   8        6.24       13.37      4.86 o 
   0  17   8        3.76        6.66      4.69 o 
   1  17   8        3.76        4.03      2.91 o 
   2  17   8        0.25        1.78      3.08 o 
   3  17   8       41.70       34.41      4.99 o 
   4  17   8        8.78        0.45      3.84 o 
   5  17   8        1.91        5.01      4.30 o 
   6  17   8       55.53       50.11      6.44 o 
  -7  18   8       18.48       25.50      9.30 o 
  -6  18   8       64.11       85.33     23.56 o 
  -5  18   8        4.38        6.59      5.86 o 
  -4  18   8        0.02        3.14      4.61 o 
  -3  18   8        4.25       11.15      4.69 o 
  -2  18   8       17.99       19.49      5.39 o 
  -1  18   8      337.48      302.18     11.74 o 
   0  18   8      136.63      120.66      8.15 o 
   1  18   8        3.65       10.96      5.31 o 
   2  18   8      353.23      296.17      8.84 o 
   3  18   8      105.08      108.80      6.91 o 
   4  18   8       81.24       93.44      6.85 o 
   5  18   8       98.70      114.21      7.65 o 
   6  18   8        1.44        0.00      4.54 o 
  -6  19   8       58.80       76.54     18.55 o 
  -5  19   8       16.33       11.75      6.49 o 
  -4  19   8        8.15       15.07      5.40 o 
  -3  19   8      158.37      162.89      9.57 o 
  -2  19   8       32.82       43.98      6.39 o 
  -1  19   8      404.81      360.76     15.72 o 
   0  19   8        5.40       11.90      4.41 o 
   1  19   8      260.50      216.71     11.28 o 
   2  19   8       78.46       93.28      7.86 o 
   3  19   8        6.27       12.35      4.16 o 
   4  19   8        0.04        2.74      4.01 o 
   5  19   8       16.24       14.78      4.93 o 
   6  19   8      220.47      205.70     11.23 o 
  -6  20   8        0.00       14.92      7.63 o 
  -5  20   8       15.31        5.15      6.30 o 
  -4  20   8       45.31       60.52     11.23 o 
  -3  20   8       12.67       21.60      5.82 o 
  -2  20   8       24.26       13.40      5.15 o 
  -1  20   8        4.58        0.16      4.62 o 
   0  20   8       99.28       77.93      7.29 o 
   1  20   8      134.05      118.44      8.33 o 
   2  20   8       22.88       19.22      4.16 o 
   3  20   8        2.77        5.33      4.09 o 
   4  20   8       44.43       34.48      5.45 o 
   5  20   8      114.94      133.62      8.29 o 
  -6  21   8       58.02       61.41      9.82 o 
  -5  21   8        6.07        0.00      7.36 o 
  -4  21   8       18.91       39.79      6.92 o 
  -3  21   8       45.64       51.49      7.24 o 
  -2  21   8       20.26       28.95      6.83 o 
  -1  21   8       26.46       21.53      5.78 o 
   0  21   8       17.51       17.66      5.23 o 
   1  21   8       23.30       21.05      5.18 o 
   2  21   8      219.31      234.62     10.09 o 
   3  21   8       15.46       14.49      4.50 o 
   4  21   8       19.35       26.27      5.31 o 
   5  21   8        1.53        5.76      4.63 o 
  -5  22   8        8.09       11.02      8.86 o 
  -4  22   8        2.13        4.12      5.73 o 
  -3  22   8        3.72        8.80      5.76 o 
  -2  22   8        3.76        4.80      5.18 o 
  -1  22   8       48.06       53.44      6.86 o 
   0  22   8        8.04       10.02      5.08 o 
   1  22   8       30.24       32.51      7.38 o 
   2  22   8        5.42        8.89      5.28 o 
   3  22   8        4.60        2.12      4.11 o 
   4  22   8       57.68       63.28      6.53 o 
  -4  23   8        0.26        0.00      6.86 o 
  -3  23   8      141.80      156.48     11.37 o 
  -2  23   8        2.14        4.63      5.32 o 
  -1  23   8        0.46        6.05      4.78 o 
   0  23   8        5.72        9.76      4.76 o 
   1  23   8        6.00       10.79      5.04 o 
   2  23   8       27.95       26.11      6.10 o 
   3  23   8        0.02        2.30      4.25 o 
  -4  24   8       10.03        7.51      7.66 o 
  -3  24   8        2.11        2.82      5.75 o 
  -2  24   8        9.12        5.84      5.55 o 
  -1  24   8        0.01        2.12      4.60 o 
   0  24   8        9.57        8.41      4.92 o 
   1  24   8      165.77      141.16     12.12 o 
   2  24   8       61.76       72.09      8.68 o 
   3  24   8        0.21        1.47      5.65 o 
  -2  25   8       22.63        8.81      5.65 o 
  -1  25   8      124.61      153.48     10.02 o 
   0  25   8       34.17       32.83      6.27 o 
   1  25   8       78.54      103.26      8.60 o 
   2  25   8        4.01        8.58      5.84 o 
  -9   0   9      173.08        0.00     54.58 o 
  -7   0   9       19.66       33.61     11.93 o 
  -5   0   9      188.59      178.92     19.80 o 
  -3   0   9     2056.30     2004.90     37.64 o 
  -1   0   9      402.79      416.49     12.89 o 
   1   0   9       81.76       76.36      8.06 o 
   3   0   9      165.13      182.25      9.69 o 
   5   0   9      454.05      413.13     18.82 o 
   7   0   9      184.82      204.75     15.50 o 
  -9   1   9        0.84        3.51     42.51 o 
  -8   1   9      177.37      161.99     73.02 o 
  -7   1   9        2.52        1.42      6.43 o 
  -6   1   9       12.21        2.22      5.91 o 
  -5   1   9       81.61       74.77     10.43 o 
  -4   1   9      350.86      309.96     17.05 o 
  -3   1   9        4.93        7.82      3.22 o 
  -2   1   9      389.53      405.63      8.82 o 
  -1   1   9      523.02      540.82     10.39 o 
   0   1   9      477.84      511.43     17.75 o 
   1   1   9      152.05      150.46      9.66 o 
   2   1   9      564.09      528.55     11.71 o 
   3   1   9      233.14      187.68      8.55 o 
   4   1   9        2.21        4.71      3.17 o 
   5   1   9       56.82       54.18      5.30 o 
   6   1   9       24.50       30.91      6.20 o 
   7   1   9       63.54       66.13      8.07 o 
   8   1   9       14.87       12.66      7.25 o 
  -9   2   9       39.93        0.00     39.70 o 
  -8   2   9        1.87       10.61     15.90 o 
  -7   2   9       37.58       46.36      9.36 o 
  -6   2   9       68.42       72.68     10.41 o 
  -5   2   9       92.31      105.28     11.58 o 
  -4   2   9      243.91      189.54      9.66 o 
  -3   2   9        1.00        0.95      3.43 o 
  -2   2   9       13.51       19.68      3.29 o 
  -1   2   9       38.36       19.27      5.26 o 
   0   2   9      421.03      406.54     10.01 o 
   1   2   9      542.63      467.56     12.16 o 
   2   2   9      165.49      193.75      7.37 o 
   3   2   9      332.51      310.44     10.13 o 
   4   2   9       47.85       62.14      5.35 o 
   5   2   9      201.34      225.64      8.06 o 
   6   2   9       18.61       43.19      6.37 o 
   7   2   9       51.96       44.05      7.43 o 
   8   2   9        5.10        8.17      6.91 o 
  -9   3   9        2.25        0.00     40.41 o 
  -8   3   9       21.53       16.03     22.09 o 
  -7   3   9      142.54      162.02     14.25 o 
  -6   3   9        2.47        3.24      8.18 o 
  -5   3   9      763.79      720.39     27.24 o 
  -4   3   9       31.23       60.03      5.69 o 
  -3   3   9        0.44        0.00      3.33 o 
  -2   3   9       16.57       12.14      3.00 o 
  -1   3   9      709.12      505.55    166.17 o 
   0   3   9      354.01      407.76     10.14 o 
   1   3   9       33.51       32.93      4.68 o 
   2   3   9       18.45       17.20      3.71 o 
   3   3   9      191.82      189.88      9.97 o 
   4   3   9      111.86       89.77      6.12 o 
   5   3   9      278.73      289.05     11.18 o 
   6   3   9      295.52      304.53     12.05 o 
   7   3   9       17.87       20.54      9.13 o 
   8   3   9      102.47      135.13     12.19 o 
  -9   4   9       42.33       15.85     45.04 o 
  -8   4   9      232.63       28.87     55.20 o 
  -7   4   9       23.21       44.13      9.50 o 
  -6   4   9       95.27      135.45     13.01 o 
  -5   4   9        4.60       11.48      6.62 o 
  -4   4   9       36.43       37.97      4.89 o 
  -3   4   9        4.06        1.31      3.61 o 
  -2   4   9        7.39        4.38      2.75 o 
  -1   4   9      654.32      583.58     13.37 o 
   0   4   9        8.59        4.22      3.06 o 
   1   4   9      284.87      276.48      9.44 o 
   2   4   9       17.97       31.99      4.18 o 
   3   4   9        1.46        0.00      2.98 o 
   4   4   9      112.46      106.42      6.42 o 
   5   4   9      201.28      151.77      8.58 o 
   6   4   9       25.38       43.88      5.87 o 
   7   4   9        0.18        0.00      5.98 o 
   8   4   9       25.66       38.52      8.01 o 
  -9   5   9        0.15        0.00     45.68 o 
  -8   5   9      109.74       88.95     17.29 o 
  -7   5   9       47.42       52.83     10.05 o 
  -6   5   9        1.80        0.00      5.78 o 
  -5   5   9       81.16      106.16     11.54 o 
  -4   5   9      184.65      184.71      8.39 o 
  -3   5   9      455.19      557.48     14.04 o 
  -2   5   9      230.86      220.52     11.63 o 
  -1   5   9      818.59      812.75     14.84 o 
   0   5   9      671.59      595.35     11.22 o 
   1   5   9       65.82       63.82      4.71 o 
   2   5   9      928.92      935.64     19.10 o 
   3   5   9      199.76      256.92      9.12 o 
   4   5   9       63.78       72.55      5.80 o 
   5   5   9      183.25      157.82     30.89 o 
   6   5   9       47.80       58.13      6.77 o 
   7   5   9        0.80        3.05      7.56 o 
   8   5   9        0.11        0.00      7.46 o 
  -9   6   9       89.99       76.39     35.49 o 
  -8   6   9      103.83      107.20     43.30 o 
  -7   6   9       32.36       35.28      8.94 o 
  -6   6   9      139.43      193.89     14.60 o 
  -5   6   9       18.90        9.44      4.94 o 
  -4   6   9        7.03       12.03      4.26 o 
  -3   6   9     1082.30     1084.58     20.88 o 
  -2   6   9      546.36      383.80     93.82 o 
  -1   6   9       91.54       90.48      5.48 o 
   0   6   9       36.37       26.60      3.77 o 
   1   6   9     1254.66     1339.74     19.03 o 
   2   6   9      753.15      655.39     13.73 o 
   3   6   9      184.94      193.45      7.76 o 
   4   6   9      336.27      333.85     10.26 o 
   5   6   9      464.37      460.88     18.65 o 
   6   6   9        1.26       10.02      5.27 o 
   7   6   9       88.72       85.45     16.07 o 
  -8   7   9      100.95        0.00     50.23 o 
  -7   7   9       33.67       29.66      8.47 o 
  -6   7   9      101.22      108.73     12.16 o 
  -5   7   9      121.81      106.74      7.42 o 
  -4   7   9      167.33      183.32      8.75 o 
  -3   7   9      644.26      678.55     45.60 o 
  -2   7   9        0.17        0.00      3.76 o 
  -1   7   9      301.08      265.50      8.43 o 
   0   7   9      256.01      231.17      7.41 o 
   1   7   9     1021.35      961.23     15.36 o 
   2   7   9     1132.43     1070.79     20.19 o 
   3   7   9      165.34      173.03      8.63 o 
   4   7   9       70.75      100.73      6.65 o 
   5   7   9      235.72      246.14     10.55 o 
   6   7   9       76.22       84.55      7.75 o 
   7   7   9       87.20       92.44      9.28 o 
  -8   8   9        0.70       13.77     21.03 o 
  -7   8   9        2.77       10.19      9.83 o 
  -6   8   9      731.51      831.92     30.63 o 
  -5   8   9       20.24       20.19      4.94 o 
  -4   8   9      284.10      289.88     10.73 o 
  -3   8   9      284.43      311.36     24.23 o 
  -2   8   9      167.72      158.50      8.20 o 
  -1   8   9      782.71      844.39     20.86 o 
   0   8   9     1059.78     1052.48     16.14 o 
   1   8   9       88.30       77.43      4.96 o 
   2   8   9      823.75      835.22     15.41 o 
   3   8   9      116.49      117.00      6.10 o 
   4   8   9      256.53      251.43     10.53 o 
   5   8   9       46.21       45.32      6.21 o 
   6   8   9        3.30        3.55      4.95 o 
   7   8   9        2.12       15.34      6.15 o 
  -8   9   9        0.47      103.43     68.48 o 
  -7   9   9       32.24       10.10     11.26 o 
  -6   9   9       10.21       27.37     13.12 o 
  -5   9   9      387.97      404.63     12.70 o 
  -4   9   9      101.08      108.39      7.72 o 
  -3   9   9       44.51       34.52      5.15 o 
  -2   9   9       85.51       82.53      9.49 o 
  -1   9   9       18.99       26.36      4.92 o 
   0   9   9       61.12       52.35      4.40 o 
   1   9   9      457.19      440.23      9.86 o 
   2   9   9      179.61      174.43      7.36 o 
   3   9   9      103.42       79.77      5.43 o 
   4   9   9        3.42        0.71      4.11 o 
   5   9   9      290.94      248.01     17.47 o 
   6   9   9      134.42      130.01     11.78 o 
   7   9   9       68.28       83.77      8.93 o 
  -8  10   9       25.88       25.55     25.37 o 
  -7  10   9        3.84        7.55      9.74 o 
  -6  10   9       50.30       51.40      7.36 o 
  -5  10   9       28.33       26.94      5.33 o 
  -4  10   9       36.33       11.56     10.23 o 
  -3  10   9      106.77      133.23      7.89 o 
  -2  10   9      267.72      278.85     10.52 o 
  -1  10   9       18.99       30.17      4.97 o 
   0  10   9     1035.30      897.60     14.57 o 
   1  10   9        4.84       13.07      3.45 o 
   2  10   9       13.93       15.16      3.52 o 
   3  10   9        0.86        0.00      3.02 o 
   4  10   9      275.55      243.49      9.03 o 
   5  10   9       14.43       33.56      5.93 o 
   6  10   9       12.28        9.87      8.12 o 
   7  10   9       29.84       47.73      7.05 o 
  -8  11   9      121.67      107.56     57.39 o 
  -7  11   9        0.09       11.40     11.08 o 
  -6  11   9       19.15       12.42      5.18 o 
  -5  11   9       41.63       29.08      5.56 o 
  -4  11   9       52.96       36.69      5.69 o 
  -3  11   9        8.63       20.20      5.10 o 
  -2  11   9      511.57      478.68     13.72 o 
  -1  11   9       39.95       41.24      5.70 o 
   0  11   9        0.72        5.88      3.01 o 
   1  11   9      204.53      192.11      6.96 o 
   2  11   9      299.87      316.25      8.70 o 
   3  11   9        3.64        5.51      3.25 o 
   4  11   9       50.53       50.05      5.53 o 
   5  11   9       38.31       47.34      5.67 o 
   6  11   9      161.54      182.76     11.19 o 
   7  11   9        8.75       14.63      6.47 o 
  -8  12   9        1.86        1.91      9.54 o 
  -7  12   9        5.01        3.62     10.59 o 
  -6  12   9       14.59       15.77      5.29 o 
  -5  12   9       54.09       19.62     13.30 o 
  -4  12   9        6.53        8.57      4.75 o 
  -3  12   9      952.82     1058.76     21.78 o 
  -2  12   9      193.00      208.14     12.56 o 
  -1  12   9       63.61       81.52      7.05 o 
   0  12   9       83.73       70.68      6.20 o 
   1  12   9      251.06      241.23      7.73 o 
   2  12   9       15.15        6.16      3.31 o 
   3  12   9       75.48       76.86      5.71 o 
   4  12   9      189.37      186.56      8.45 o 
   5  12   9        9.29        4.22      4.35 o 
   6  12   9       38.34       23.87      5.08 o 
   7  12   9       14.78       10.90      4.68 o 
  -7  13   9       48.93       62.98     16.40 o 
  -6  13   9       20.57       26.15      7.02 o 
  -5  13   9        0.22        0.00      4.37 o 
  -4  13   9       22.21       23.46      5.36 o 
  -3  13   9        2.23        7.76      4.79 o 
  -2  13   9       40.85       63.89      8.04 o 
  -1  13   9      257.95      243.58     10.42 o 
   0  13   9      271.34      301.71     11.13 o 
   1  13   9       23.57       28.75      4.03 o 
   2  13   9      168.67      159.31      6.77 o 
   3  13   9       12.06       18.32      3.92 o 
   4  13   9       47.60       76.11      6.54 o 
   5  13   9        0.56        0.00      3.84 o 
   6  13   9       11.45       11.87      4.70 o 
  -7  14   9       35.41       45.20      9.70 o 
  -6  14   9       47.83       10.07     10.02 o 
  -5  14   9        6.34        4.27      4.80 o 
  -4  14   9      212.25      215.75     10.29 o 
  -3  14   9      206.91      179.07     12.88 o 
  -2  14   9      319.43      295.72     11.31 o 
  -1  14   9       36.17       49.55      6.37 o 
   0  14   9      172.67      188.65      9.56 o 
   1  14   9       16.36       13.72      3.61 o 
   2  14   9       61.51       60.84      5.02 o 
   3  14   9       44.10       48.18      5.38 o 
   4  14   9      450.09      473.59     13.98 o 
   5  14   9       22.04       16.11      4.69 o 
   6  14   9       52.19       56.73      6.44 o 
  -7  15   9        0.12        0.00      5.86 o 
  -6  15   9       17.85       24.92      7.27 o 
  -5  15   9      234.97      257.80     13.47 o 
  -4  15   9       51.99       71.64      7.36 o 
  -3  15   9       17.64       21.28      5.40 o 
  -2  15   9      152.19      133.37      8.53 o 
  -1  15   9      233.70      244.93     10.63 o 
   0  15   9        0.36        0.00      4.13 o 
   1  15   9       16.02       29.40      4.21 o 
   2  15   9      137.90      137.77      7.40 o 
   3  15   9        6.65        8.41      4.26 o 
   4  15   9        0.41        2.55      3.90 o 
   5  15   9        1.04        0.58      4.24 o 
   6  15   9        0.21        0.00      4.22 o 
  -7  16   9       62.54       36.99     22.28 o 
  -6  16   9       71.53      108.22     10.16 o 
  -5  16   9       99.77      102.53      8.88 o 
  -4  16   9       65.33       87.93      8.03 o 
  -3  16   9        1.48        2.76      5.28 o 
  -2  16   9       58.40       52.09      6.58 o 
  -1  16   9       84.66      117.08      8.32 o 
   0  16   9      148.23      145.32      8.98 o 
   1  16   9       79.19       64.82      7.02 o 
   2  16   9        1.45        0.00      3.30 o 
   3  16   9        1.05        0.86      3.91 o 
   4  16   9       69.55      108.23      7.26 o 
   5  16   9       25.09       25.70      5.26 o 
   6  16   9        1.45        0.94      6.65 o 
  -6  17   9       16.91        2.74      6.59 o 
  -5  17   9       48.00       53.57      7.53 o 
  -4  17   9       24.15       26.65      6.78 o 
  -3  17   9       30.93       49.62      6.83 o 
  -2  17   9        0.00        0.00      4.37 o 
  -1  17   9        9.61       19.26      5.35 o 
   0  17   9      101.53       95.74      7.92 o 
   1  17   9       16.23       19.45      5.40 o 
   2  17   9      274.55      324.84      9.50 o 
   3  17   9       29.11       42.44      5.49 o 
   4  17   9        1.83        7.22      4.29 o 
   5  17   9       69.55       62.60      6.65 o 
  -6  18   9        0.17        1.26      6.58 o 
  -5  18   9        6.03        7.46      5.59 o 
  -4  18   9        0.00        0.60      5.23 o 
  -3  18   9       46.56       58.47      7.21 o 
  -2  18   9       41.77       61.13      7.32 o 
  -1  18   9       39.03       54.97      6.88 o 
   0  18   9      130.96      157.61      9.48 o 
   1  18   9      306.72      335.79     17.06 o 
   2  18   9        1.32        4.13      3.83 o 
   3  18   9       77.32       69.94      6.30 o 
   4  18   9       43.21       38.98      5.57 o 
   5  18   9       24.28       29.04      5.36 o 
  -5  19   9       23.42       30.18      7.96 o 
  -4  19   9        8.07        7.96      6.06 o 
  -3  19   9       65.95       76.04      7.99 o 
  -2  19   9        6.24        0.00      4.82 o 
  -1  19   9      107.13      141.09      9.44 o 
   0  19   9       11.84       17.97      5.58 o 
   1  19   9       48.71       36.35     10.79 o 
   2  19   9       69.08       83.39      7.77 o 
   3  19   9       18.46       24.76      4.93 o 
   4  19   9        3.42        9.03      4.76 o 
  -5  20   9       23.84       36.09      8.36 o 
  -4  20   9        0.01        0.00      5.63 o 
  -3  20   9        0.23        0.00      5.03 o 
  -2  20   9       45.20       42.16      7.18 o 
  -1  20   9       18.88       12.59      5.59 o 
   0  20   9        1.76        7.76      5.12 o 
   1  20   9       27.67       25.19      7.90 o 
   2  20   9        4.72       12.97      5.83 o 
   3  20   9       85.86       91.19      6.84 o 
   4  20   9        0.13        1.44      4.52 o 
  -4  21   9       19.04       34.56      7.33 o 
  -3  21   9        1.44        0.00      5.10 o 
  -2  21   9       70.14       78.53      8.49 o 
  -1  21   9       69.81       77.06      8.26 o 
   0  21   9       42.29       29.88      5.85 o 
   1  21   9       21.84        9.17      4.91 o 
   2  21   9        0.77       12.43     10.89 o 
   3  21   9        2.11        0.00      4.20 o 
  -3  22   9       21.20       23.34      6.97 o 
  -2  22   9       31.51       28.83      7.16 o 
  -1  22   9        0.45        5.59      5.73 o 
   0  22   9       31.48       31.02      6.06 o 
   1  22   9        0.57        0.57      4.55 o 
   2  22   9        1.99        0.00      4.95 o 
  -2  23   9       13.74       20.01      6.77 o 
  -1  23   9        6.11        0.24      5.85 o 
   0  23   9       32.87       38.04      6.68 o 
   1  23   9        1.20        1.17      4.48 o 
  -8   0  10      162.56      226.08     25.30 o 
  -6   0  10      106.54       80.28     17.21 o 
  -4   0  10      267.14      358.34     27.27 o 
  -2   0  10      782.80      822.52     19.78 o 
   0   0  10      262.44      283.52     24.18 o 
   2   0  10      267.85      241.43     17.14 o 
   4   0  10       69.88       79.52     15.44 o 
   6   0  10      367.90      376.73     18.19 o 
  -8   1  10        2.50        0.00      7.13 o 
  -7   1  10        0.97        0.00      6.92 o 
  -6   1  10      338.23      398.07     23.49 o 
  -5   1  10      105.74      121.17     18.53 o 
  -4   1  10      241.29      164.01     14.05 o 
  -3   1  10      146.22      133.46      9.19 o 
  -2   1  10      172.52      222.24      8.33 o 
  -1   1  10      169.49      185.36      7.00 o 
   0   1  10      224.37      176.13      8.37 o 
   1   1  10      259.23      243.74      9.44 o 
   2   1  10     1045.74      921.17     19.49 o 
   3   1  10      410.26      436.20     14.94 o 
   4   1  10        1.80        0.21      3.58 o 
   5   1  10      136.24      141.98      7.36 o 
   6   1  10      130.49      145.31      9.17 o 
   7   1  10        4.01        9.57      6.64 o 
  -8   2  10       31.12       30.22     14.26 o 
  -7   2  10        6.35       14.29      7.70 o 
  -6   2  10      511.50      560.97     25.19 o 
  -5   2  10       15.18       13.65      8.78 o 
  -4   2  10       79.66       61.31     10.36 o 
  -3   2  10       95.99      109.87      7.48 o 
  -2   2  10     1293.96     1442.73     28.41 o 
  -1   2  10      285.41      254.94      8.94 o 
   0   2  10        3.37        2.38      3.28 o 
   1   2  10       89.00       77.89      8.48 o 
   2   2  10       69.57       55.58      5.37 o 
   3   2  10      179.39      209.20     11.71 o 
   4   2  10       82.33       75.79      6.38 o 
   5   2  10        0.23        0.00      4.34 o 
   6   2  10      227.78      254.99     18.52 o 
   7   2  10       50.17       52.39      8.16 o 
  -8   3  10      311.70      317.66     28.03 o 
  -7   3  10        0.85        4.85      8.74 o 
  -6   3  10        0.59        0.00      6.64 o 
  -5   3  10       60.33       62.27     10.68 o 
  -4   3  10      139.35      131.62     13.06 o 
  -3   3  10       22.47       50.66      5.84 o 
  -2   3  10      262.67      289.72      9.48 o 
  -1   3  10        4.66        4.40      3.79 o 
   0   3  10      185.93      215.81      8.58 o 
   1   3  10      196.93      187.95      8.91 o 
   2   3  10        4.26        1.33      3.50 o 
   3   3  10       27.89       16.04      5.51 o 
   4   3  10      274.15      246.04      9.50 o 
   5   3  10       70.20       86.00      7.63 o 
   6   3  10        7.41        4.61      6.09 o 
   7   3  10        0.35        1.52      5.58 o 
  -8   4  10       14.52       22.75     13.01 o 
  -7   4  10        0.60        1.59      6.41 o 
  -6   4  10      590.11      554.85     25.17 o 
  -5   4  10      114.18      149.57     14.02 o 
  -4   4  10      507.07      592.44     25.12 o 
  -3   4  10        2.37        1.79      3.93 o 
  -2   4  10       27.72       23.63      5.24 o 
  -1   4  10      169.75      131.05      7.94 o 
   0   4  10      593.68      550.06     14.08 o 
   1   4  10       86.56       68.49      5.03 o 
   2   4  10       45.40       36.75      5.76 o 
   3   4  10        7.52        6.64      3.59 o 
   4   4  10      539.85      533.21     13.40 o 
   5   4  10       63.89       66.71     10.05 o 
   6   4  10       88.50      106.59      9.55 o 
   7   4  10       71.54       61.79      8.52 o 
  -8   5  10        2.59        0.00      9.61 o 
  -7   5  10        4.13        2.81      7.39 o 
  -6   5  10        2.26        0.00      6.97 o 
  -5   5  10      130.69      132.53     13.53 o 
  -4   5  10      127.91      192.88     12.17 o 
  -3   5  10      156.25      163.84      8.61 o 
  -2   5  10        4.79        5.38      3.92 o 
  -1   5  10      328.19      315.22      9.47 o 
   0   5  10      660.80      704.10     18.33 o 
   1   5  10      120.23       86.39      6.05 o 
   2   5  10     1024.22     1043.37     19.06 o 
   3   5  10      412.79      368.49     11.72 o 
   4   5  10       11.74        2.01      4.03 o 
   5   5  10       10.85       11.62      4.85 o 
   6   5  10      240.49      206.23     10.65 o 
   7   5  10        6.80        1.37      6.63 o 
  -8   6  10       54.92       46.17     15.38 o 
  -7   6  10       13.60       18.33      8.61 o 
  -6   6  10        7.28        2.12      9.61 o 
  -5   6  10       11.69       15.41      7.24 o 
  -4   6  10      211.41      215.60     12.64 o 
  -3   6  10        0.05        0.00      3.90 o 
  -2   6  10        0.26        2.64      3.55 o 
  -1   6  10       71.28       75.42      5.58 o 
   0   6  10        9.46       12.32      3.96 o 
   1   6  10       16.26        9.67      3.27 o 
   2   6  10      415.43      428.58     10.42 o 
   3   6  10      167.58      181.28      9.35 o 
   4   6  10       40.11       55.39      7.86 o 
   5   6  10       36.16       31.12      5.84 o 
   6   6  10       41.01       57.69      7.37 o 
  -8   7  10        0.19        2.37     10.77 o 
  -7   7  10       29.24       49.46     10.64 o 
  -6   7  10       23.15       45.03      9.71 o 
  -5   7  10        3.44        0.00      6.27 o 
  -4   7  10       66.44       89.61      7.38 o 
  -3   7  10      463.07      404.33     12.86 o 
  -2   7  10       88.13      113.88      7.92 o 
  -1   7  10      124.66       98.07      8.56 o 
   0   7  10       94.05      102.04      5.58 o 
   1   7  10       10.02        9.67      3.44 o 
   2   7  10       16.45       26.07      4.21 o 
   3   7  10        4.43        4.95      3.72 o 
   4   7  10        0.52        0.55      4.35 o 
   5   7  10        0.82        3.22      4.74 o 
   6   7  10        0.02        2.47      5.29 o 
  -7   8  10       22.75       12.25     11.62 o 
  -6   8  10       84.59       79.62     12.02 o 
  -5   8  10        0.02        5.22      6.42 o 
  -4   8  10      389.02      373.31     12.52 o 
  -3   8  10      329.29      349.22     28.03 o 
  -2   8  10      124.57      151.17      8.63 o 
  -1   8  10       10.14        0.00      4.05 o 
   0   8  10      188.55      195.50      7.29 o 
   1   8  10       17.39       18.39      3.89 o 
   2   8  10        3.51        4.00      3.47 o 
   3   8  10       77.67       58.93      5.27 o 
   4   8  10       48.22       35.10      6.91 o 
   5   8  10        9.94        4.85      5.16 o 
   6   8  10       11.10        5.63      5.33 o 
  -7   9  10       39.32       51.45     14.62 o 
  -6   9  10      238.65      276.02     18.54 o 
  -5   9  10        0.41        0.30      4.57 o 
  -4   9  10        0.33        0.17      4.27 o 
  -3   9  10      320.79      272.62     13.06 o 
  -2   9  10        2.95        2.40      4.34 o 
  -1   9  10      190.99      219.36     10.07 o 
   0   9  10       34.47       34.33      4.28 o 
   1   9  10       15.44       25.06      4.10 o 
   2   9  10      276.44      272.14     10.13 o 
   3   9  10       21.26       15.89      4.09 o 
   4   9  10       44.96       69.49      6.81 o 
   5   9  10        0.06        1.24      5.82 o 
   6   9  10       62.93       80.54     20.46 o 
  -7  10  10       51.36       71.16     17.66 o 
  -6  10  10       53.53       76.09     12.12 o 
  -5  10  10        8.38       10.03      5.19 o 
  -4  10  10        4.83        0.00      3.66 o 
  -3  10  10       21.26       30.61      5.76 o 
  -2  10  10       36.61       46.52      6.23 o 
  -1  10  10      132.77      155.80     13.89 o 
   0  10  10      149.26      153.47      7.42 o 
   1  10  10       69.21       67.69      5.26 o 
   2  10  10      100.01      103.93      7.66 o 
   3  10  10       14.65       17.30      4.16 o 
   4  10  10      181.05      163.10      8.27 o 
   5  10  10       40.60       73.13      6.61 o 
   6  10  10        0.53        3.20      7.94 o 
  -7  11  10        6.03        0.00      8.36 o 
  -6  11  10       37.46       37.86     10.10 o 
  -5  11  10       17.80       21.53      5.86 o 
  -4  11  10       66.02       45.15     15.94 o 
  -3  11  10       72.24       63.92      7.04 o 
  -2  11  10        0.16        0.00      4.34 o 
  -1  11  10      287.18      304.42     22.74 o 
   0  11  10      230.66      225.72     11.36 o 
   1  11  10      334.56      354.38      9.62 o 
   2  11  10        2.46        0.00      3.09 o 
   3  11  10       36.19       33.41      4.65 o 
   4  11  10       21.96       18.97      4.73 o 
   5  11  10        2.10        0.20      4.14 o 
   6  11  10       14.83       15.22      4.83 o 
  -7  12  10       14.81       12.16     10.46 o 
  -6  12  10      150.05      154.91     15.44 o 
  -5  12  10       17.68       19.52      5.60 o 
  -4  12  10       32.87       34.42      6.01 o 
  -3  12  10       15.92       15.62      5.22 o 
  -2  12  10       36.23       33.51      6.10 o 
  -1  12  10        8.51        9.39      4.63 o 
   0  12  10        4.75        1.01      4.33 o 
   1  12  10      188.96      164.71      7.19 o 
   2  12  10       49.77       61.86      6.47 o 
   3  12  10       11.78       10.50      3.98 o 
   4  12  10       15.37       24.72      4.84 o 
   5  12  10       23.91       33.91      5.53 o 
  -6  13  10       37.16       54.05      8.53 o 
  -5  13  10        2.13        4.32      4.84 o 
  -4  13  10        0.04        0.00      4.55 o 
  -3  13  10      166.52      216.45     10.60 o 
  -2  13  10       60.47       60.96      6.96 o 
  -1  13  10      106.52       84.85      7.66 o 
   0  13  10       13.96       17.45      5.34 o 
   1  13  10       72.92       99.20      6.74 o 
   2  13  10        8.69       15.98      4.37 o 
   3  13  10        3.60        4.37      4.07 o 
   4  13  10       91.00      121.66      8.85 o 
   5  13  10        1.38        1.01      4.15 o 
  -6  14  10       13.02       10.29      6.41 o 
  -5  14  10        1.00        0.00      4.91 o 
  -4  14  10        9.15        9.36      5.30 o 
  -3  14  10      231.80      274.72     11.75 o 
  -2  14  10        0.71        5.76      4.99 o 
  -1  14  10       23.35       30.64      6.09 o 
   0  14  10       41.88       33.13      6.28 o 
   1  14  10        7.39       16.66      5.49 o 
   2  14  10      432.60      359.16     10.18 o 
   3  14  10       30.96       34.25      5.32 o 
   4  14  10      141.24      177.69      9.78 o 
   5  14  10       20.20       39.53      5.58 o 
  -6  15  10       54.76       26.48     17.18 o 
  -5  15  10        5.64        4.22      5.49 o 
  -4  15  10       43.12       54.84      7.69 o 
  -3  15  10       45.20       60.82      7.34 o 
  -2  15  10        0.24        2.73      4.98 o 
  -1  15  10      109.80      125.13      9.02 o 
   0  15  10       93.57      112.11      8.70 o 
   1  15  10       46.44       40.56      9.10 o 
   2  15  10       42.90       35.47      4.98 o 
   3  15  10       65.75       79.57      6.51 o 
   4  15  10       46.26       51.83      5.99 o 
   5  15  10        0.93        0.00      4.42 o 
  -5  16  10        2.15        0.03      5.66 o 
  -4  16  10      137.80      194.10     11.16 o 
  -3  16  10       85.84      117.84      9.15 o 
  -2  16  10       38.48       29.79      6.27 o 
  -1  16  10        0.04        0.00      4.69 o 
   0  16  10        0.01        0.00      4.57 o 
   1  16  10        0.58        0.96      5.00 o 
   2  16  10       30.32       35.77      4.94 o 
   3  16  10        6.01        5.42      4.05 o 
   4  16  10        0.15        6.49      4.54 o 
  -5  17  10      180.95      209.09     11.59 o 
  -4  17  10       24.14       31.50      7.07 o 
  -3  17  10       58.38       67.07      8.01 o 
  -2  17  10      112.53      117.46      8.99 o 
  -1  17  10      101.38      137.01      9.42 o 
   0  17  10        1.04        0.00      4.91 o 
   1  17  10       67.57       64.82      7.70 o 
   2  17  10       80.09       81.70      7.81 o 
   3  17  10       31.77       31.05      5.27 o 
   4  17  10       32.95       24.91      5.31 o 
  -4  18  10        9.52       11.37      6.22 o 
  -3  18  10       10.43        6.17      5.87 o 
  -2  18  10        8.75        7.78      5.58 o 
  -1  18  10        0.11        0.15      5.33 o 
   0  18  10       62.55       74.95      8.33 o 
   1  18  10       81.38       88.31      8.70 o 
   2  18  10       15.73       29.98      6.43 o 
   3  18  10        1.13        0.00      3.91 o 
  -4  19  10        1.76        3.11      5.86 o 
  -3  19  10       70.97       80.18      8.83 o 
  -2  19  10       10.02       17.91      6.20 o 
  -1  19  10       87.04       89.53      8.99 o 
   0  19  10       41.37       50.59      7.28 o 
   1  19  10       23.12       20.64      5.76 o 
   2  19  10      107.64      128.58     10.58 o 
   3  19  10       35.03       22.25      5.32 o 
  -3  20  10        3.06        2.32      5.67 o 
  -2  20  10       21.48       18.94      6.46 o 
  -1  20  10      286.01      287.15     20.61 o 
   0  20  10       48.34       67.32      8.31 o 
   1  20  10       31.91       15.06      5.28 o 
   2  20  10       35.35       37.89      7.62 o 
  -2  21  10        3.84        7.87      6.12 o 
  -1  21  10        3.85        0.59      5.64 o 
   0  21  10        7.73       11.34      5.96 o 
   1  21  10        1.15        0.00      4.85 o 
  -7   0  11       39.69       17.12     12.87 o 
  -5   0  11      231.59      244.09     24.90 o 
  -3   0  11       97.90      105.80     18.24 o 
  -1   0  11      147.67      172.96     10.31 o 
   1   0  11      149.29      194.44     13.10 o 
   3   0  11       69.55       73.23     10.41 o 
   5   0  11       20.84       44.03      8.06 o 
  -7   1  11       26.83       24.85      9.07 o 
  -6   1  11      111.18      111.28     14.04 o 
  -5   1  11      174.40      151.72     14.98 o 
  -4   1  11       31.75       35.09      9.20 o 
  -3   1  11       59.93       80.64     11.30 o 
  -2   1  11       40.78       50.81      6.43 o 
  -1   1  11      432.60      426.60     11.18 o 
   0   1  11      108.09      116.55      8.01 o 
   1   1  11      165.02      172.86     10.84 o 
   2   1  11        2.31        5.20      4.46 o 
   3   1  11       71.64       70.08      7.19 o 
   4   1  11      225.29      242.87     11.63 o 
   5   1  11        0.96        0.71      4.87 o 
   6   1  11       36.31       49.78      7.02 o 
  -7   2  11        7.97       16.40      8.36 o 
  -6   2  11       89.02      111.02     13.84 o 
  -5   2  11        9.05       26.88      9.21 o 
  -4   2  11       83.19      122.94     13.58 o 
  -3   2  11        2.80        6.15      6.68 o 
  -2   2  11        1.87        1.52      4.29 o 
  -1   2  11       34.44       48.83      7.03 o 
   0   2  11        7.65        3.63      4.50 o 
   1   2  11      342.00      363.46     10.92 o 
   2   2  11      166.74      179.29      9.33 o 
   3   2  11        0.02        3.59      4.60 o 
   4   2  11       62.43       72.01      6.67 o 
   5   2  11       17.39       22.54      5.67 o 
   6   2  11        8.63        0.00      5.16 o 
  -7   3  11        6.91        0.00      6.58 o 
  -6   3  11        8.91        9.75      7.06 o 
  -5   3  11       37.12       34.45      9.65 o 
  -4   3  11        0.30        0.00      6.11 o 
  -3   3  11       20.65       31.37      6.71 o 
  -2   3  11      242.08      276.82     11.69 o 
  -1   3  11       30.39       18.35      5.29 o 
   0   3  11       24.50       24.58      4.56 o 
   1   3  11       36.37       35.83      5.16 o 
   2   3  11       74.52       98.15     13.98 o 
   3   3  11       68.73       63.48      6.20 o 
   4   3  11        2.94        0.19      4.36 o 
   5   3  11        8.58        7.55      6.46 o 
   6   3  11       30.63       16.99     11.08 o 
  -7   4  11        0.47        0.00      6.45 o 
  -6   4  11        0.02        3.54      7.16 o 
  -5   4  11       35.69       37.18      9.94 o 
  -4   4  11       28.48       25.18      8.25 o 
  -3   4  11       38.90       56.96      6.79 o 
  -2   4  11       17.86       17.60      5.59 o 
  -1   4  11       27.75       38.74      5.88 o 
   0   4  11        3.02        0.00      3.52 o 
   1   4  11      147.38      133.78      7.47 o 
   2   4  11        4.05        5.73      4.26 o 
   3   4  11      214.81      234.14     10.91 o 
   4   4  11      151.00      157.18      8.55 o 
   5   4  11        2.61        2.09      4.56 o 
  -7   5  11        2.10        8.70      7.78 o 
  -6   5  11      223.13      278.45     18.97 o 
  -5   5  11       94.89      116.75     13.91 o 
  -4   5  11        7.38       10.16      7.40 o 
  -3   5  11      167.56      159.02      9.42 o 
  -2   5  11       16.83       18.10      5.29 o 
  -1   5  11        7.34       18.40      5.90 o 
   0   5  11        0.05        0.00      3.48 o 
   1   5  11      290.88      292.01     10.16 o 
   2   5  11       26.01       18.01      4.14 o 
   3   5  11        0.89        1.48      4.35 o 
   4   5  11       21.68       37.43      5.62 o 
   5   5  11        5.77       13.38      5.21 o 
  -7   6  11        4.90        1.22      7.09 o 
  -6   6  11       84.06      114.94     14.17 o 
  -5   6  11       77.43      107.02     13.42 o 
  -4   6  11       12.70       12.56      7.24 o 
  -3   6  11       44.60       51.05      6.60 o 
  -2   6  11       74.04       42.96     20.47 o 
  -1   6  11      915.56      947.16     21.05 o 
   0   6  11       78.68       82.12      6.33 o 
   1   6  11        6.98        4.91      4.00 o 
   2   6  11      189.71      195.07      8.00 o 
   3   6  11        0.26        0.00      3.59 o 
   4   6  11        1.13       10.19      7.42 o 
   5   6  11       49.46       39.64      6.49 o 
  -6   7  11       49.65       68.54     12.01 o 
  -5   7  11       21.23       18.69      8.28 o 
  -4   7  11      182.99      195.90     11.93 o 
  -3   7  11       82.07      101.74      8.18 o 
  -2   7  11       14.02        2.84      4.77 o 
  -1   7  11      164.65      213.26     12.33 o 
   0   7  11       11.00       15.05      4.38 o 
   1   7  11       11.09       11.10      3.82 o 
   2   7  11      101.08       73.11      5.82 o 
   3   7  11       38.44       45.94      5.36 o 
   4   7  11      207.09      216.17     12.37 o 
   5   7  11        5.29       18.26      6.62 o 
  -6   8  11      128.58      150.15     21.45 o 
  -5   8  11       13.76       29.75      9.10 o 
  -4   8  11       13.24        4.48      5.04 o 
  -3   8  11        1.93        0.00      4.33 o 
  -2   8  11       49.11       73.53      7.63 o 
  -1   8  11       27.35       26.22      5.81 o 
   0   8  11        5.13        6.04      5.32 o 
   1   8  11       10.66        9.07      3.89 o 
   2   8  11      220.59      213.23      8.34 o 
   3   8  11        0.02        0.77      3.88 o 
   4   8  11        3.65        3.18      4.70 o 
   5   8  11        2.84        2.43      6.12 o 
  -6   9  11        1.05        1.14      7.27 o 
  -5   9  11        1.13        6.32      7.08 o 
  -4   9  11       66.24       71.57      9.46 o 
  -3   9  11      106.69       91.91     18.67 o 
  -2   9  11        8.00        6.30      5.03 o 
  -1   9  11        4.84       12.69      5.25 o 
   0   9  11        2.05        0.00      4.60 o 
   1   9  11       75.43       85.94      6.03 o 
   2   9  11        3.92        8.51      3.97 o 
   3   9  11       53.69       66.36      5.90 o 
   4   9  11       77.13       90.19      7.31 o 
   5   9  11        0.01        0.00      4.06 o 
  -6  10  11        0.02        0.00     10.44 o 
  -5  10  11       11.67        8.46      7.69 o 
  -4  10  11       59.40       65.53      7.46 o 
  -3  10  11        3.17        0.62      4.89 o 
  -2  10  11       55.98       67.48      7.51 o 
  -1  10  11       37.03       63.35      7.32 o 
   0  10  11        7.91       21.17      5.92 o 
   1  10  11        7.44       11.70      4.26 o 
   2  10  11      134.46      133.14      7.13 o 
   3  10  11       46.52       45.65      5.46 o 
   4  10  11        0.95        1.46      4.53 o 
   5  10  11        0.21        0.00      4.23 o 
  -6  11  11      199.80      269.40     19.33 o 
  -5  11  11        5.22        4.54      6.10 o 
  -4  11  11       41.76       16.59     10.01 o 
  -3  11  11        1.93        0.00      4.60 o 
  -2  11  11        2.12        7.04      5.15 o 
  -1  11  11       61.90       55.40      7.33 o 
   0  11  11       18.72       28.98      5.97 o 
   1  11  11       21.86       27.48      6.27 o 
   2  11  11       33.88       25.81      4.86 o 
   3  11  11        0.40        0.00      4.04 o 
   4  11  11        0.13        0.00      3.96 o 
  -5  12  11       34.14       26.44      6.78 o 
  -4  12  11        0.05        9.30      5.56 o 
  -3  12  11        9.77       14.58      5.74 o 
  -2  12  11        0.77        0.00      4.97 o 
  -1  12  11       26.55       26.42      6.54 o 
   0  12  11        0.59        1.91      4.93 o 
   1  12  11        0.44        4.60      5.40 o 
   2  12  11       13.88       11.60      4.45 o 
   3  12  11       10.03        6.44      4.86 o 
   4  12  11       25.05       25.10      5.22 o 
  -5  13  11        5.14        3.07      5.21 o 
  -4  13  11       45.65       63.67      8.15 o 
  -3  13  11       85.42      101.39      9.03 o 
  -2  13  11       16.85       21.95      5.90 o 
  -1  13  11       19.05       16.91      5.94 o 
   0  13  11        0.28        2.51      4.86 o 
   1  13  11        2.28       13.47      5.99 o 
   2  13  11       50.23       67.60      6.67 o 
   3  13  11        8.79       10.37      4.97 o 
   4  13  11       44.88       44.95      7.12 o 
  -5  14  11       41.39       24.33      9.19 o 
  -4  14  11       18.62       30.70      7.78 o 
  -3  14  11       23.75       34.01      7.09 o 
  -2  14  11       26.78       32.14      6.93 o 
  -1  14  11        1.57        1.57      5.34 o 
   0  14  11       72.66       97.24      8.68 o 
   1  14  11       21.08       20.34      6.59 o 
   2  14  11       76.82       83.74      7.10 o 
   3  14  11       88.54      101.17      7.50 o 
  -4  15  11       23.04       11.34      6.40 o 
  -3  15  11        5.97       11.62      6.38 o 
  -2  15  11       81.15       87.15      8.76 o 
  -1  15  11       82.62      109.31     11.97 o 
   0  15  11       10.15       15.31      5.99 o 
   1  15  11       40.32       38.70      7.53 o 
   2  15  11       41.03       49.36      8.75 o 
   3  15  11        3.50        7.71      4.51 o 
  -3  16  11        0.25        0.00      5.24 o 
  -2  16  11        4.17        2.65      5.79 o 
  -1  16  11       59.76       55.46      7.96 o 
   0  16  11        0.51        1.56      5.53 o 
   1  16  11       52.99       43.21      7.54 o 
   2  16  11        0.12        0.00      5.94 o 
  -3  17  11       16.89       13.60      6.46 o 
  -2  17  11       52.86       65.97      8.31 o 
  -1  17  11       34.69       50.92      7.78 o 
   0  17  11       43.19       47.25      7.71 o 
   1  17  11       28.13       32.18      7.13 o 
  -2  18  11       15.56       10.03      6.28 o 
  -1  18  11       69.26       88.19      9.26 o 
   0  18  11       55.62       72.86      8.81 o 
  -4   0  12       83.20       66.47     16.05 o 
  -2   0  12       26.79       25.43     11.80 o 
   0   0  12      192.13      100.80     79.45 o 
   2   0  12      141.85      188.78     22.62 o 
   4   0  12      556.56      566.87     27.58 o 
  -5   1  12        4.65        1.33      6.26 o 
  -4   1  12       27.57       16.20      7.83 o 
  -3   1  12        2.35        4.93      6.96 o 
  -2   1  12        7.25        0.66      6.82 o 
  -1   1  12      146.33      146.32      8.19 o 
   0   1  12       21.97       16.76      4.29 o 
   1   1  12        3.26        7.37      5.52 o 
   2   1  12        2.18        3.27      4.87 o 
   3   1  12      210.24      194.69     10.60 o 
   4   1  12        0.87        8.37      5.64 o 
  -5   2  12       31.35       36.74      9.81 o 
  -4   2  12      137.29      133.54     15.00 o 
  -3   2  12        6.98        0.34      8.87 o 
  -2   2  12        0.28        6.00      6.04 o 
  -1   2  12        2.90        0.00      4.78 o 
   0   2  12       58.48       69.74      5.96 o 
   1   2  12      118.13      143.82      8.14 o 
   2   2  12       19.36       19.01      6.45 o 
   3   2  12       45.78       49.66      7.06 o 
   4   2  12        0.16        0.00      4.57 o 
  -5   3  12       24.81       29.15      9.56 o 
  -4   3  12      129.95      150.55     15.80 o 
  -3   3  12        7.82       15.70      9.74 o 
  -2   3  12       54.93       72.58      9.33 o 
  -1   3  12       71.42       34.52     11.57 o 
   0   3  12      125.06      126.98      9.19 o 
   1   3  12        0.11        0.00      4.27 o 
   2   3  12       21.53       15.36      5.01 o 
   3   3  12        1.64        0.00      4.76 o 
   4   3  12       19.04       20.74      5.23 o 
  -5   4  12       14.29       13.22      8.02 o 
  -4   4  12        4.57        2.70      6.78 o 
  -3   4  12      298.47      340.91     21.34 o 
  -2   4  12       27.54       48.76      7.09 o 
  -1   4  12        3.87       15.16      5.45 o 
   0   4  12        2.70        9.83      4.67 o 
   1   4  12        0.38        6.66      4.53 o 
   2   4  12       23.13       15.00      5.10 o 
   3   4  12       38.52       41.78      8.45 o 
   4   4  12        0.81        0.00      4.09 o 
  -5   5  12       44.54       51.79     10.55 o 
  -4   5  12       21.95       31.83      9.29 o 
  -3   5  12       83.00      126.35     21.95 o 
  -2   5  12       60.05       71.96      8.06 o 
  -1   5  12       34.98       28.76      6.51 o 
   0   5  12        7.96        4.72      4.49 o 
   1   5  12       56.26       73.55      6.80 o 
   2   5  12       15.28       23.21      5.44 o 
   3   5  12       42.29       54.88      5.98 o 
   4   5  12        3.62        5.57      6.02 o 
  -5   6  12       11.17       15.47      8.07 o 
  -4   6  12        8.45        0.07      6.23 o 
  -3   6  12       51.73       45.96      8.02 o 
  -2   6  12       18.16        6.84      5.56 o 
  -1   6  12       28.90       35.29      6.75 o 
   0   6  12      148.92      152.03      9.96 o 
   1   6  12        0.12        0.00      4.21 o 
   2   6  12        4.53        0.00      4.65 o 
   3   6  12       10.60       13.71      4.77 o 
   4   6  12      117.97      134.18      9.73 o 
  -5   7  12        8.89        7.80      7.42 o 
  -4   7  12       30.62       46.77     10.56 o 
  -3   7  12       71.87      104.70      9.24 o 
  -2   7  12      135.35      140.19     11.43 o 
  -1   7  12       71.05       83.09      8.63 o 
   0   7  12       13.37       26.24      6.54 o 
   1   7  12      107.83      127.53      8.11 o 
   2   7  12       31.31       38.69      5.43 o 
   3   7  12        7.62       12.32      5.39 o 
  -5   8  12       41.04       59.08     12.21 o 
  -4   8  12        0.03        5.85      7.34 o 
  -3   8  12        5.87        8.19      5.91 o 
  -2   8  12        2.44        0.00      5.45 o 
  -1   8  12       29.51       58.20      7.59 o 
   0   8  12       13.41       22.72      6.31 o 
   1   8  12        3.55        1.11      4.75 o 
   2   8  12       40.38       48.35      5.73 o 
   3   8  12       29.56       30.60      6.91 o 
  -4   9  12      183.49      199.82     21.23 o 
  -3   9  12       30.50       18.05      9.90 o 
  -2   9  12        0.61        0.00      5.26 o 
  -1   9  12       37.47       44.19      7.46 o 
   0   9  12        1.51        0.00      6.01 o 
   1   9  12        0.01        1.28      5.83 o 
   2   9  12       23.41       26.07      5.07 o 
   3   9  12       18.40       22.75      5.25 o 
  -4  10  12       15.50       23.30      7.42 o 
  -3  10  12      124.50      124.98     11.42 o 
  -2  10  12        0.43        0.00      5.26 o 
  -1  10  12        0.03        0.00      5.50 o 
   0  10  12        0.47        0.00      5.47 o 
   1  10  12       14.83       23.18      6.95 o 
   2  10  12        2.70        2.56      4.58 o 
   3  10  12       90.04       81.09      6.92 o 
  -4  11  12       12.40       10.58      5.94 o 
  -3  11  12        2.81        2.88      5.72 o 
  -2  11  12        1.81        0.00      5.17 o 
  -1  11  12       95.78      125.16      9.96 o 
   0  11  12       38.83       40.02      7.33 o 
   1  11  12       35.36       40.98      7.57 o 
   2  11  12        6.02        1.91      5.07 o 
  -3  12  12       29.80       42.59      8.03 o 
  -2  12  12       31.41       50.35      7.94 o 
  -1  12  12        2.63        9.02      6.08 o 
   0  12  12       33.72       41.38      7.58 o 
   1  12  12       23.54       22.08      7.00 o 
   2  12  12       27.07       38.78      7.95 o 
  -2  13  12       41.90       46.16      7.74 o 
  -1  13  12      106.20      138.29     10.51 o 
   0  13  12       18.38       16.34      6.82 o 
   1  13  12        6.41        5.50      6.41 o 
  -1  14  12       53.44       61.79      8.40 o 
   0  14  12       15.77       31.38      7.41 o 
  -3   0  13      347.73      349.35     30.71 o 
  -1   0  13       45.12       44.61     16.58 o 
   1   0  13       25.88       38.56      8.62 o 
  -3   1  13       38.60       26.72      8.77 o 
  -2   1  13       12.00       11.67      8.38 o 
  -1   1  13       22.41       17.81      7.80 o 
   0   1  13        1.43        0.00      4.39 o 
   1   1  13       43.01       33.12      5.90 o 
   2   1  13       12.38       14.89      6.50 o 
  -3   2  13        1.89        1.21      7.12 o 
  -2   2  13       91.90      108.07     14.64 o 
  -1   2  13       12.88       25.29      8.04 o 
   0   2  13       11.62       21.37      6.02 o 
   1   2  13       31.84       29.83      7.10 o 
  -3   3  13       93.75      102.01     14.10 o 
  -2   3  13        5.95        0.00      6.69 o 
  -1   3  13        4.48        3.69      5.96 o 
   0   3  13       14.72       31.92      7.48 o 
   1   3  13        7.00        1.23      5.74 o 
  -3   4  13       21.34       28.93      9.71 o 
  -2   4  13        0.47        0.93      6.89 o 
  -1   4  13       10.28       11.66      6.06 o 
   0   4  13      102.42      103.48      9.61 o 
   1   4  13        7.93        6.60      5.15 o 
  -2   5  13       15.51       30.62      9.52 o 
  -1   5  13        7.07        6.81      6.59 o 
   0   5  13       15.87       17.55      7.10 o 
   1   5  13       18.54       33.39      6.38 o 
  -2   6  13       55.89       66.63     12.50 o 
  -1   6  13       51.35       29.00      7.74 o 
   0   6  13        0.59        0.00      6.15 o 
  -1   7  13       50.50       64.76     11.95 o 
   0   7  13       33.01       36.82      7.80 o 
                                                 
